# Supplementary material for: Microbiome-Related Indole and Serotonin Metabolites are Linked to Inflammation and Psychiatric Symptoms in People Living with HIV
Source: Int J Tryptophan Res. 2022 Sep 27;15:11786469221126888. doi: 10.1177/11786469221126888 (PMC9520182; doi:10.1177/11786469221126888)
Supplement: sj-xlsx-2-try-10.1177_11786469221126888 – Supplemental material for Microbiome-Related Indole and Serotonin Metabolites are Linked to Inflammation and Psychiatric Symptoms in People Living with HIV [file sj-xlsx-2-try-10.1177_11786469221126888.xlsx]

## Sheet: Table 1
Characteristic	200HIV (n = 211)
Age, years	52.4 (13.2)
Sex, female, n/N (%)	18/211 (8.5)
BMI, kg/m2	24.1 (4)
Time since HIV diagnosis, years	8.5 (9.3)
Time on ART, years	6.6 (7.6)
Nadir CD4+ cell count, cells/μl	250 (225)
Latest CD4+ count, cells/μl	660 (330)
Latest HIV-RNA, copies/mL	0 (40)
Ratio CD4/CD8	0.8 (0.5)
ART classes, n/N (%)
NNRTI	63/211 (29.9)
PI	32/211 (15.2)
INSTI	141/211 (66.8)
Way of transmission, n/N (%)
Heterosexual	9/211 (4.3)
Injection drug use	3/211 (1.4)
Men sex with men	159/211 (75.4)
Other/unknown	40/211 (19)
Sexual behaviour, n/N (%)
Men sex with men	148/211 (70)
Men sex with women	37/211 (17.5)
Other	26/211 (12.3)

## Sheet: Table 2
ionMz	Top annotation formula	Top annotation ion	Label	KEGG/HMDB id	Pathway	Top annotation score	Top annotation ids
203.083	C11H12N2O2	-H(-)	Tryptophan	C00078	Tryptophan	100	C00078; C00525; C00806; C07839; HMDB00929; HMDB13609; HMDB13840; HMDB14892; HMDB30396; HMDB60533; HMDB60878; HMDB60967
176.071	C10H11NO2	-H(-)	5-Hydroxytryptophol	HMDB01855	Serotonin	100	HMDB01855; HMDB12490; HMDB33482; HMDB37693; HMDB40045; HMDB60063
189.104	C11H14N2O	-H(-)	5-Methoxytryptamine	C05659	Serotonin	100	C05659; C06212; HMDB04095; HMDB04369; HMDB30533
190.051	C10H9NO3	-H(-)	5-Hydroxyindoleacetate	C05635	Serotonin	100	C05635; C16596; HMDB00763; HMDB35514; HMDB60400
204.067	C11H11NO3	-H(-)	5-Methoxyindoleacetate	C05660	Serotonin	100	C02043; C05660; HMDB00671; HMDB04096; HMDB11621; HMDB30179; HMDB32755; HMDB59765
231.114	C13H16N2O2	-H(-)	Melatonin	C01598	Serotonin	100	C01598; C07617; HMDB01389; HMDB14501
263.104	C13H16N2O4	-H(-)	Formyl-N-acetyl-5-methoxykynurenamine	C05642	Serotonin	100	C04148; C05642; HMDB04259; HMDB06344; HMDB61136
160.041	C9H7NO2	-H(-)	4,6-Dihydroxyquinoline	C05639	Other	100	C05639; C19837; HMDB02285; HMDB03320; HMDB04077; HMDB31172; HMDB60289
122.025	C6H5NO2	-H(-)	Picolinic acid	C10164	Kynurenine	100	C00253; C06813; C07446; C10164; HMDB01488; HMDB02243; HMDB31713; HMDB41950; HMDB60665
136.04	C7H7NO2	-H(-)	Anthranilate	C00108	Kynurenine	100	C00108; C00568; C01004; HMDB00875; HMDB01123; HMDB01392; HMDB01538; HMDB01891; HMDB15687; HMDB29806; HMDB60722
152.035	C7H7NO3	-H(-)	3-Hydroxyanthranilic acid	C00632	Kynurenine	100	C00632; C02518; HMDB01476; HMDB01972; HMDB14378; HMDB14389; HMDB59749; HMDB59811
159.029	C6H8O5	-H(-)	2-Oxoadipate	C00322	Kynurenine	100	C00322; C00846; HMDB00225; HMDB00398; HMDB39447; HMDB59737
184.025	C7H7NO5	-H(-)	2-Amino-3-carboxymuconic acid semialdehyde	C04409	Kynurenine	100	C04409; HMDB01330
132.045	C8H7NO	-H(-)	Indoxyl	C05658	Indole	100	C00561; C03766; C05658; HMDB04094; HMDB29757; HMDB32390; HMDB34666; HMDB59805; HMDB60486
144.045	C9H7NO	-H(-)	Indole-3-carboxaldehyde	C08493	Indole	100	C08493; HMDB29737
158.061	C10H9NO	-H(-)	Indole-3-acetaldehyde	C00637	Indole	100	C00637; HMDB01190
160.077	C10H11NO	-H(-)	Indole-3-ethanol	C00955	Indole	100	C00955; C09915; HMDB03447; HMDB30267; HMDB40028; HMDB40042; HMDB40048
162.056	C9H9NO2	-H(-)	3-Methyldioxyindole	C05834	Indole	100	C05834; HMDB01424; HMDB04186
174.056	C10H9NO2	-H(-)	Indole-3-acetate	C00954	Indole	100	C00954; C05634; HMDB00197; HMDB04073; HMDB38628; HMDB40972
186.056	C11H9NO2	-H(-)	Indoleacrylic acid	HMDB00734	Indole	100	HMDB00734
188.072	C11H11NO2	-H(-)	Indole-3-propionic acid	HMDB02302	Indole	100	C07437; HMDB02302; HMDB14970; HMDB29738
212.002	C8H7NO4S	-H(-)	Indoxyl sulfate	HMDB00682	Indole	100	HMDB00682
302.114	C15H17N3O4	-H(-)	Indoleacetyl glutamine	HMDB13240	Indole	100	HMDB13240

## Sheet: Table 3
Study population		Measured variable	Total sample measured
Discovery cohort: 200HIV study	PLHIV (n=211)	Plasma metabolomics	205
		Metagenomics	150
		Platelet Serotonin	195
		Platelet reactivity	177
		Circulating Inflammatory markers	211
		Psychiatric measurements	203
	Healthy controls (n=56)	Platelet Serotonin	55
Validation cohort: Art-NeCo study	PLHIV (n=56)	Platelet Serotonin	56
	Healthy controls (n=11)	Platelet Serotonin	11

## Sheet: Table 4
Outcome	Predictor	Estimate	Std. Error	t value	Pr(>|t|)	fdr
3-Methyldioxyindole	s__Victivallis_vadensis	0.105355	0.0190523	5.52979	1.79012e-07	0.000260758
4,6-Dihydroxyquinoline	s__Victivallis_vadensis	0.108814	0.019838	5.48516	2.19493e-07	0.000260758
3-Methyldioxyindole	s__Bacteroides_ovatus	-0.108395	0.0205695	-5.26971	5.79617e-07	0.000459057
3-Methyldioxyindole	s__Firmicutes_bacterium_CAG_170	0.0884594	0.0174566	5.06738	1.41334e-06	0.000839522
3-Methyldioxyindole	s__Firmicutes_bacterium_CAG_791	0.093412	0.0197233	4.73612	5.81115e-06	0.00276146
3-Methyldioxyindole	s__Mitsuokella_jalaludinii	0.110887	0.0238234	4.65455	8.15643e-06	0.00322995
3-Methyldioxyindole	s__Desulfovibrionaceae_bacterium	0.0894615	0.0196538	4.55186	1.24333e-05	0.0042202
3-Methyldioxyindole	s__Prevotella_sp_885	0.0725913	0.0162424	4.46924	1.73768e-05	0.00516091
3-Methyldioxyindole	s__Prevotella_sp_CAG_520	0.0648703	0.0150576	4.30815	3.29988e-05	0.00868325
Formyl-N-acetyl-5-methoxykynurenamine	s__Eubacterium_siraeum	0.0777305	0.0181522	4.28214	3.65457e-05	0.00868325
3-Methyldioxyindole	s__Bacteroides_caccae	-0.0903848	0.021787	-4.14856	6.13451e-05	0.0132505
Formyl-N-acetyl-5-methoxykynurenamine	s__Victivallis_vadensis	0.0820393	0.0200765	4.08634	7.77899e-05	0.0154024
3-Methyldioxyindole	s__Slackia_isoflavoniconvertens	0.107063	0.0269726	3.96933	0.000120796	0.0220778
3-Methyldioxyindole	s__Eubacterium_siraeum	0.0703517	0.0182759	3.84942	0.000187923	0.0302946
Platelet serotonin	s__Firmicutes_bacterium_CAG_170	0.0749312	0.0195783	3.82726	0.000203711	0.0302946
3-Methyldioxyindole	s__Prevotella_sp_CAG_279	0.0668433	0.0174669	3.82686	0.000204004	0.0302946
3-Methyldioxyindole	s__Phascolarctobacterium_succinatutens	0.0709622	0.0187188	3.79097	0.000232318	0.0313162
Formyl-N-acetyl-5-methoxykynurenamine	s__Firmicutes_bacterium_CAG_110	0.0722127	0.0190779	3.78515	0.000237244	0.0313162
3-Methyldioxyindole	s__Megasphaera_elsdenii	0.0839134	0.0223971	3.74662	0.000272465	0.0340724
Indole-3-ethanol	s__Victivallis_vadensis	0.0801324	0.0216275	3.70511	0.000315932	0.0359056
3-Methyldioxyindole	s__Collinsella_stercoris	0.121281	0.0328166	3.69572	0.000326642	0.0359056
4,6-Dihydroxyquinoline	s__Firmicutes_bacterium_CAG_110	0.0729728	0.0197719	3.69074	0.00033246	0.0359056
4,6-Dihydroxyquinoline	s__Prevotella_sp_885	0.063251	0.0172822	3.6599	0.000370721	0.0382971
5-Methoxyindoleacetate	s__Collinsella_aerofaciens	0.12139	0.0333948	3.63499	0.000404628	0.0400582
4,6-Dihydroxyquinoline	s__Desulfovibrio_piger	0.0635425	0.0179359	3.54275	0.000557489	0.0522907
3-Methyldioxyindole	s__Prevotella_sp_AM42_24	0.0694266	0.0196388	3.53518	0.000572205	0.0522907
Indoxyl sulfate	s__Parabacteroides_merdae	0.0734819	0.0211837	3.4688	0.000717783	0.0631649
3-Methyldioxyindole	s__Mitsuokella_multacida	0.091954	0.0271282	3.3896	0.000936994	0.0772297
Indoxyl sulfate	s__Olsenella_scatoligenes	-0.136485	0.0403686	-3.38096	0.000964381	0.0772297
3-Methyldioxyindole	s__Acidaminococcus_fermentans	0.0796839	0.0236033	3.37597	0.000980554	0.0772297
Indole-3-ethanol	s__Collinsella_stercoris	0.119471	0.0354747	3.36778	0.00100763	0.0772297
Melatonin	s__Prevotella_sp_CAG_279	0.0640167	0.0190822	3.35479	0.00105199	0.0781106
Melatonin	s__Paraprevotella_xylaniphila	0.0772127	0.0230993	3.34265	0.00109513	0.0781579
4,6-Dihydroxyquinoline	s__Firmicutes_bacterium_CAG_95	0.088299	0.0264957	3.33257	0.00113216	0.0781579
3-Methyldioxyindole	s__Desulfovibrio_piger	0.0577198	0.0173464	3.32748	0.00115132	0.0781579
3-Methyldioxyindole	s__Oscillibacter_sp_57_20	0.0667167	0.020165	3.30854	0.0012253	0.08087
3-Methyldioxyindole	s__Prevotella_stercorea	0.0604779	0.0185677	3.25715	0.00144896	0.0930469
3-Methyldioxyindole	s__Catenibacterium_mitsuokai	0.0840044	0.0258754	3.2465	0.00149984	0.0932161
3-Methyldioxyindole	s__Firmicutes_bacterium_CAG_110	0.0623335	0.0192367	3.24034	0.00153006	0.0932161
4,6-Dihydroxyquinoline	s__Acidaminococcus_fermentans	0.0790446	0.0246377	3.20828	0.00169649	0.100772
Formyl-N-acetyl-5-methoxykynurenamine	s__Oscillibacter_sp_CAG_241	0.0711164	0.0223122	3.18733	0.00181425	0.105138
3-Methyldioxyindole	s__Oscillibacter_sp_CAG_241	0.0703984	0.0221949	3.17183	0.0019062	0.106575
Platelet serotonin	s__Gemmiger_formicilis	0.116296	0.036708	3.16813	0.00192876	0.106575
4,6-Dihydroxyquinoline	s__Mitsuokella_jalaludinii	0.0809081	0.0258327	3.132	0.00216265	0.116783
Indole-3-propionic acid	s__Ruminococcus_bromii	0.0685926	0.0220193	3.11511	0.00228082	0.118301
4,6-Dihydroxyquinoline	s__Firmicutes_bacterium_CAG_791	0.0667957	0.0214516	3.11378	0.00229034	0.118301
Indole-3-ethanol	s__Acidaminococcus_fermentans	0.0787385	0.0254738	3.09096	0.00246013	0.121882
Indoleacetyl glutamine	s__Roseburia_faecis	0.0799116	0.0258556	3.09069	0.00246227	0.121882
4,6-Dihydroxyquinoline	s__Flavonifractor_plautii	-0.075619	0.0246829	-3.06362	0.00267896	0.129431
3-Methyldioxyindole	s__Prevotella_sp_CAG_1092	0.0624836	0.0204526	3.05504	0.0027512	0.129431
Indoxyl sulfate	s__Bacteroides_uniformis	0.0654281	0.0214771	3.04641	0.00282569	0.129431
Indole-3-propionic acid	s__Clostridium_sp_CAG_58	0.0879071	0.0289313	3.03847	0.00289586	0.129431
5-Methoxytryptamine	s__Roseburia_intestinalis	-0.0754954	0.0248682	-3.03582	0.00291971	0.129431
Indoxyl sulfate	s__Prevotella_sp_CAG_520	-0.049496	0.0163799	-3.02175	0.00304898	0.129431
Platelet serotonin	s__Flavonifractor_plautii	-0.0775004	0.0256607	-3.02021	0.00306354	0.129431
5-Hydroxytryptophol	s__Ruminococcus_lactaris	0.101944	0.0338034	3.0158	0.00310525	0.129431
3-Methyldioxyindole	s__Bilophila_wadsworthia	-0.071547	0.0237789	-3.00884	0.0031723	0.129431
5-Hydroxytryptophol	s__Firmicutes_bacterium_CAG_110	0.062572	0.0208021	3.00797	0.00318084	0.129431
Indole-3-propionic acid	s__Eubacterium_siraeum	0.0591882	0.0197486	2.99708	0.00328861	0.129431
Indoxyl	s__Bacteroides_fragilis	-0.0735008	0.02454	-2.99514	0.00330819	0.129431
Platelet serotonin	s__Ruminococcus_torques	0.0826907	0.0276626	2.98926	0.00336811	0.129431
3-Methyldioxyindole	s__Firmicutes_bacterium_CAG_95	0.0767796	0.0256929	2.98836	0.0033774	0.129431
Indoxyl sulfate	s__Prevotella_sp_AM42_24	-0.0622268	0.0209302	-2.97306	0.0035385	0.133287
Indoxyl	s__Victivallis_vadensis	0.0629099	0.021194	2.96828	0.00359021	0.133287
Indoxyl sulfate	s__Prevotella_sp_CAG_1092	-0.0636309	0.0215554	-2.95198	0.00377209	0.13684
3-Methyldioxyindole	s__Gemmiger_formicilis	0.100776	0.0341678	2.94944	0.00380111	0.13684
Formyl-N-acetyl-5-methoxykynurenamine	s__Bifidobacterium_longum	-0.0637059	0.0217201	-2.93304	0.00399396	0.140042
3-Methyldioxyindole	s__Barnesiella_intestinihominis	-0.0658032	0.0224441	-2.93188	0.00400793	0.140042
5-Hydroxytryptophol	s__Alistipes_finegoldii	0.0616814	0.0211038	2.92277	0.00411919	0.141312
2-Oxoadipate	s__Victivallis_vadensis	0.0633543	0.0217025	2.91922	0.00416324	0.141312
2-Amino-3-carboxymuconic acid semialdehyde	s__Pseudoflavonifractor_sp_An184	0.0917719	0.0315712	2.90682	0.00432081	0.143808
Indole-3-ethanol	s__Firmicutes_bacterium_CAG_110	0.0603432	0.0207795	2.90397	0.00435783	0.143808
Indoxyl sulfate	s__Bacteroides_ovatus	0.0666374	0.0231558	2.87778	0.00471147	0.153167
Indole-3-propionic acid	s__Roseburia_hominis	0.0715095	0.0249129	2.87038	0.004816	0.153167
5-Hydroxytryptophol	s__Victivallis_vadensis	0.0635325	0.0221439	2.86907	0.00483481	0.153167
Platelet serotonin	s__Prevotella_sp_AM42_24	0.0616633	0.0215442	2.86218	0.00493444	0.154266
5-Hydroxytryptophol	s__Prevotella_sp_CAG_1092	-0.0629899	0.0220977	-2.85052	0.00510736	0.157598
Indole-3-propionic acid	s__Firmicutes_bacterium_CAG_110	0.0580905	0.0205388	2.82832	0.00545194	0.164442
Anthranilate	s__Fusicatenibacter_saccharivorans	0.0944071	0.0333907	2.82735	0.00546755	0.164442
Indoxyl sulfate	s__Catenibacterium_mitsuokai	-0.0773043	0.0274747	-2.81365	0.00569124	0.16572
5-Hydroxyindoleacetate	s__Firmicutes_bacterium_CAG_83	0.0732934	0.0260914	2.8091	0.00576735	0.16572
Indole-3-propionic acid	s__Bacteroides_ovatus	0.0655188	0.0233292	2.80845	0.0057784	0.16572
Indoxyl	s__Alistipes_shahii	0.0609407	0.0217294	2.80453	0.00584474	0.16572
5-Methoxytryptamine	s__Clostridium_sp_CAG_58	0.0827463	0.0295132	2.80371	0.00585879	0.16572
5-Methoxytryptamine	s__Intestinimonas_butyriciproducens	0.071771	0.0256501	2.79807	0.00595572	0.16648
Tryptophan	s__Eubacterium_rectale	0.0770919	0.0276634	2.78678	0.00615442	0.168381
Indole-3-acetate	s__Parasutterella_excrementihominis	0.0645189	0.0231569	2.78616	0.00616545	0.168381
Indole-3-carboxaldehyde	s__Ruminococcus_bicirculans	0.081717	0.0294788	2.77206	0.00642249	0.172482
Formyl-N-acetyl-5-methoxykynurenamine	s__Firmicutes_bacterium_CAG_170	0.0514623	0.0187166	2.74955	0.00685312	0.172482
Indoxyl	s__Lawsonibacter_asaccharolyticus	0.0783509	0.0284965	2.7495	0.00685416	0.172482
5-Methoxytryptamine	s__Akkermansia_muciniphila	0.0575659	0.0209423	2.74878	0.00686825	0.172482
5-Hydroxyindoleacetate	s__Collinsella_aerofaciens	0.0948224	0.0345013	2.74837	0.00687635	0.172482
Indoxyl sulfate	s__Alistipes_shahii	0.0609173	0.0221734	2.74731	0.0068974	0.172482
3-Methyldioxyindole	s__Faecalibacterium_prausnitzii	0.0919094	0.0335025	2.74336	0.00697603	0.172482
5-Hydroxyindoleacetate	s__Ruminococcus_torques	-0.0754901	0.0275218	-2.74292	0.00698477	0.172482
3-Methyldioxyindole	s__Bacteroides_thetaiotaomicron	-0.0592599	0.021618	-2.74123	0.00701873	0.172482
Indoxyl sulfate	s__Clostridium_sp_CAG_58	0.0793132	0.0289454	2.7401	0.00704157	0.172482
4,6-Dihydroxyquinoline	s__Prevotella_sp_CAG_520	0.044509	0.0162964	2.73121	0.0072232	0.173385
3-Methyldioxyindole	s__Parabacteroides_sp_CAG_409	0.087975	0.0322117	2.73115	0.0072244	0.173385
4,6-Dihydroxyquinoline	s__Prevotella_sp_CAG_279	0.0508169	0.0186467	2.72525	0.00734725	0.174571
Indoxyl	s__Firmicutes_bacterium_CAG_110	0.054491	0.0200795	2.71377	0.00759183	0.178596
3-Methyldioxyindole	s__Brachyspira_sp_CAG_700	0.0573811	0.0212532	2.69988	0.00789737	0.183962
4,6-Dihydroxyquinoline	s__Firmicutes_bacterium_CAG_170	0.0521838	0.0193704	2.694	0.00803019	0.18524
Indoxyl sulfate	s__Bacteroides_cellulosilyticus	0.0751351	0.0279726	2.68603	0.00821337	0.18569
5-Hydroxytryptophol	s__Faecalibacterium_prausnitzii	0.0967714	0.0360793	2.68219	0.00830291	0.18569
Indole-3-acetate	s__Lawsonibacter_asaccharolyticus	0.0773772	0.0289111	2.67639	0.00844001	0.18569
Formyl-N-acetyl-5-methoxykynurenamine	s__Slackia_isoflavoniconvertens	0.0747703	0.0279961	2.67074	0.00857535	0.18569
3-Methyldioxyindole	s__Flavonifractor_plautii	-0.0638848	0.0239459	-2.66788	0.00864451	0.18569
Melatonin	s__Collinsella_aerofaciens	0.0931041	0.0349012	2.66764	0.00865034	0.18569
5-Hydroxytryptophol	s__Intestinimonas_butyriciproducens	0.0687169	0.0257682	2.66673	0.00867261	0.18569
Indoxyl sulfate	s__Odoribacter_splanchnicus	0.0687628	0.0257898	2.66627	0.00868372	0.18569
Indole-3-propionic acid	s__Faecalibacterium_prausnitzii	0.0945431	0.0354965	2.66345	0.00875304	0.18569
Indole-3-ethanol	s__Collinsella_aerofaciens	0.0920296	0.0346778	2.65385	0.00899203	0.18905
Indoxyl sulfate	s__Eubacterium_ramulus	0.0986134	0.0372064	2.65044	0.00907821	0.18905
3-Methyldioxyindole	s__Alistipes_finegoldii	-0.0522499	0.0197347	-2.64762	0.00915013	0.18905
Indoxyl	s__Faecalibacterium_prausnitzii	0.0915689	0.0346333	2.64396	0.00924426	0.189348
3-Methyldioxyindole	s__Olsenella_scatoligenes	0.102959	0.0390375	2.63742	0.00941449	0.191187
5-Hydroxytryptophol	s__Eubacterium_siraeum	0.0531151	0.0202393	2.62435	0.00976348	0.196593
Indole-3-propionic acid	s__Roseburia_faecis	0.0674088	0.0257471	2.61811	0.00993429	0.198352
3-Methyldioxyindole	s__Bifidobacterium_longum	-0.0568468	0.0217423	-2.61457	0.0100323	0.19864
Formyl-N-acetyl-5-methoxykynurenamine	s__Eubacterium_ramulus	0.09283	0.0356159	2.60642	0.0102612	0.201493
Platelet serotonin	s__Mitsuokella_jalaludinii	0.0700818	0.0271482	2.58146	0.0109924	0.214081
Indoxyl sulfate	s__Alistipes_finegoldii	0.0534456	0.0207819	2.57173	0.0112895	0.217837
4,6-Dihydroxyquinoline	s__Slackia_isoflavoniconvertens	0.0745048	0.0289994	2.56919	0.0113686	0.217837
5-Hydroxyindoleacetate	s__Roseburia_hominis	0.0648971	0.0253254	2.56253	0.0115773	0.220062
5-Hydroxyindoleacetate	s__Faecalibacterium_prausnitzii	0.091657	0.0359373	2.55047	0.0119647	0.224185
5-Hydroxytryptophol	s__Roseburia_faecis	0.0668454	0.0262148	2.54991	0.0119829	0.224185
5-Hydroxytryptophol	s__Akkermansia_muciniphila	0.0531629	0.021077	2.52233	0.0129141	0.239718
Picolinic acid	s__Eubacterium_rectale	-0.0675035	0.0268272	-2.51623	0.0131282	0.241476
Formyl-N-acetyl-5-methoxykynurenamine	s__Collinsella_aerofaciens	0.0820104	0.0326232	2.51387	0.0132121	0.241476
Anthranilate	s__Acidaminococcus_fermentans	0.0633575	0.0252413	2.51007	0.013348	0.241894
Formyl-N-acetyl-5-methoxykynurenamine	s__Firmicutes_bacterium_CAG_791	0.0525765	0.0210215	2.50108	0.0136747	0.241894
5-Hydroxytryptophol	s__Bacteroides_uniformis	0.0555431	0.0222213	2.49954	0.0137313	0.241894
Indoxyl sulfate	s__Bacteroides_thetaiotaomicron	0.0569547	0.0228431	2.4933	0.0139633	0.241894
Indole-3-propionic acid	s__Firmicutes_bacterium_CAG_95	0.0684472	0.0274576	2.49284	0.0139805	0.241894
5-Methoxyindoleacetate	s__Collinsella_stercoris	0.0887633	0.0356286	2.49135	0.0140365	0.241894
4,6-Dihydroxyquinoline	s__Firmicutes_bacterium_CAG_94	-0.0751531	0.0301971	-2.48875	0.0141345	0.241894
3-Hydroxyanthranilic acid	s__Victivallis_vadensis	0.0534644	0.0215105	2.4855	0.0142579	0.241894
3-Methyldioxyindole	s__Bacteroides_sp_CAG_530	0.0627157	0.025233	2.48546	0.0142593	0.241894
Indoxyl	s__Bacteroides_cellulosilyticus	0.0683987	0.0275551	2.48225	0.0143824	0.241894
Indoxyl sulfate	s__Bacteroides_dorei	0.0487955	0.0196596	2.48202	0.0143912	0.241894
Indole-3-propionic acid	s__Eubacterium_ramulus	0.0931418	0.037554	2.48021	0.0144608	0.241894
5-Methoxyindoleacetate	s__Gemmiger_formicilis	0.0902027	0.0364371	2.47557	0.0146408	0.241894
3-Methyldioxyindole	s__Anaerostipes_hadrus	-0.0803384	0.0324589	-2.47508	0.0146602	0.241894
Indoxyl	s__Collinsella_aerofaciens	0.082811	0.0334932	2.47247	0.0147624	0.2419
5-Hydroxytryptophol	s__Bacteroides_cellulosilyticus	0.0707535	0.0287387	2.46196	0.0151811	0.247057
Indole-3-ethanol	s__Agathobaculum_butyriciproducens	0.0894473	0.0364503	2.45395	0.0155069	0.249039
4,6-Dihydroxyquinoline	s__Megasphaera_elsdenii	0.058856	0.0239855	2.45382	0.0155125	0.249039
Indoxyl sulfate	s__Alistipes_indistinctus	0.06388	0.0261427	2.44351	0.0159414	0.254206
Indoxyl	s__Eubacterium_siraeum	0.0474001	0.0194849	2.43265	0.0164044	0.259846
Indole-3-acetaldehyde	s__Blautia_wexlerae	-0.0794361	0.032731	-2.42694	0.016653	0.2609
3-Methyldioxyindole	s__Proteobacteria_bacterium_CAG_139	-0.0665808	0.0274438	-2.42608	0.0166905	0.2609
Melatonin	s__Firmicutes_bacterium_CAG_170	0.0484484	0.0202236	2.39563	0.0180747	0.280548
Indoxyl sulfate	s__Barnesiella_intestinihominis	0.0570357	0.0238583	2.39061	0.0183127	0.280548
Formyl-N-acetyl-5-methoxykynurenamine	s__Desulfovibrio_piger	0.0423792	0.0178015	2.38065	0.0187925	0.280548
2-Amino-3-carboxymuconic acid semialdehyde	s__Bacteroides_cellulosilyticus	0.0672997	0.0282841	2.37942	0.0188527	0.280548
5-Methoxytryptamine	s__Alistipes_shahii	0.0542403	0.0228015	2.3788	0.0188828	0.280548
3-Methyldioxyindole	s__Prevotella_copri	0.0406159	0.0170993	2.3753	0.019055	0.280548
3-Methyldioxyindole	s__Roseburia_intestinalis	-0.055644	0.0234819	-2.36966	0.0193351	0.280548
Tryptophan	s__Victivallis_vadensis	-0.0531326	0.0224328	-2.36852	0.0193919	0.280548
Indoleacetyl glutamine	s__Eubacterium_rectale	0.0657059	0.0277419	2.36847	0.0193944	0.280548
4,6-Dihydroxyquinoline	s__Desulfovibrionaceae_bacterium	0.051104	0.0215817	2.36793	0.0194214	0.280548
3-Methyldioxyindole	s__Firmicutes_bacterium_CAG_94	-0.0689281	0.0291124	-2.36765	0.0194356	0.280548
Melatonin	s__Mitsuokella_multacida	0.070852	0.0299273	2.36747	0.0194445	0.280548
Melatonin	s__Firmicutes_bacterium_CAG_110	0.0500317	0.021145	2.36612	0.0195123	0.280548
2-Oxoadipate	s__Eubacterium_rectale	-0.0644186	0.0272857	-2.36089	0.0197774	0.280548
Melatonin	s__Roseburia_hominis	0.0606077	0.0256738	2.36069	0.0197879	0.280548
Melatonin	s__Alistipes_shahii	0.0541048	0.0229284	2.35973	0.0198367	0.280548
3-Methyldioxyindole	s__Collinsella_aerofaciens	0.076605	0.0325361	2.35446	0.0201076	0.282697
Tryptophan	s__Desulfovibrio_piger	-0.044786	0.0191095	-2.34364	0.0206744	0.287658
5-Hydroxytryptophol	s__Oscillibacter_sp_PC13	0.103552	0.0442333	2.34103	0.0208132	0.287658
Indoxyl	s__Parasutterella_excrementihominis	0.0539753	0.0230581	2.34084	0.0208237	0.287658
Formyl-N-acetyl-5-methoxykynurenamine	s__Butyricimonas_virosa	0.0586787	0.0251344	2.33459	0.0211594	0.290605
4,6-Dihydroxyquinoline	s__Faecalibacterium_prausnitzii	0.0815081	0.0351132	2.32129	0.0218899	0.29891
Formyl-N-acetyl-5-methoxykynurenamine	s__Faecalibacterium_prausnitzii	0.0780872	0.033981	2.29797	0.0232251	0.31533
Indoleacetyl glutamine	s__Bifidobacterium_longum	0.0538502	0.0234712	2.29431	0.0234407	0.316449
5-Methoxyindoleacetate	s__Eubacterium_ramulus	0.0861992	0.0376241	2.29106	0.023634	0.317256
4,6-Dihydroxyquinoline	s__Roseburia_hominis	0.0565454	0.0247672	2.28308	0.0241144	0.31755
4,6-Dihydroxyquinoline	s__Bacteroides_caccae	-0.0540225	0.0236704	-2.28228	0.0241631	0.31755
4,6-Dihydroxyquinoline	s__Phascolarctobacterium_succinatutens	0.0459415	0.020133	2.2819	0.0241862	0.31755
Indoxyl	s__Alistipes_finegoldii	0.0467407	0.0205007	2.27996	0.0243045	0.31755
2-Amino-3-carboxymuconic acid semialdehyde	s__Akkermansia_muciniphila	0.0474265	0.0208044	2.27964	0.0243241	0.31755
4,6-Dihydroxyquinoline	s__Agathobaculum_butyriciproducens	0.0807323	0.0354644	2.27643	0.024521	0.317833
Indole-3-carboxaldehyde	s__Acidaminococcus_fermentans	0.0573831	0.0252405	2.27345	0.0247053	0.317833
Indole-3-ethanol	s__Firmicutes_bacterium_CAG_791	0.0510951	0.0225013	2.27076	0.0248727	0.317833
Indoxyl sulfate	s__Parasutterella_excrementihominis	0.0534153	0.0235307	2.27003	0.0249182	0.317833
Indole-3-carboxaldehyde	s__Mitsuokella_multacida	0.0658369	0.0290224	2.26849	0.0250146	0.317833
Indole-3-acetaldehyde	s__Eubacterium_sp_CAG_38	0.0668051	0.0295272	2.26249	0.0253929	0.320924
4,6-Dihydroxyquinoline	s__Oscillibacter_sp_CAG_241	0.0530951	0.0235094	2.25847	0.02565	0.321305
3-Methyldioxyindole	s__Parasutterella_excrementihominis	-0.0505367	0.0223833	-2.25779	0.0256936	0.321305
Indoxyl	s__Firmicutes_bacterium_CAG_83	0.0571454	0.0254661	2.24398	0.0265935	0.329978
2-Oxoadipate	s__Bacteroides_ovatus	-0.0527706	0.0235278	-2.2429	0.0266649	0.329978
Indole-3-acetaldehyde	s__Ruminococcus_bicirculans	0.0684712	0.0305761	2.23937	0.0268995	0.330748
2-Amino-3-carboxymuconic acid semialdehyde	s__Bacteroides_xylanisolvens	0.0649393	0.0290194	2.23779	0.0270055	0.330748
Formyl-N-acetyl-5-methoxykynurenamine	s__Ruminococcus_bromii	0.0476076	0.0213101	2.23404	0.0272579	0.332127
Formyl-N-acetyl-5-methoxykynurenamine	s__Olsenella_scatoligenes	0.0882425	0.039556	2.23082	0.027476	0.333076
Picolinic acid	s__Prevotella_copri	-0.0397406	0.017839	-2.22774	0.0276868	0.333741
Indole-3-propionic acid	s__Bacteroides_sp_CAG_530	-0.0596914	0.0268165	-2.22592	0.0278117	0.333741
Indoxyl sulfate	s__Firmicutes_bacterium_CAG_791	-0.0490995	0.0220905	-2.22265	0.0280375	0.33476
Indoxyl sulfate	s__Paraprevotella_xylaniphila	0.0507455	0.0230492	2.20162	0.0295275	0.350787
5-Hydroxytryptophol	s__Prevotella_sp_CAG_5226	-0.0418677	0.019096	-2.19248	0.0301964	0.356949
Indoxyl sulfate	s__Prevotella_stercorea	-0.0435058	0.0199596	-2.1797	0.031154	0.363199
5-Hydroxytryptophol	s__Blautia_obeum	0.0728305	0.0334157	2.17953	0.0311667	0.363199
Melatonin	s__Gemmiger_formicilis	0.0815685	0.0374287	2.17931	0.0311838	0.363199
3-Methyldioxyindole	s__Firmicutes_bacterium_CAG_83	0.0537103	0.0247143	2.17325	0.031647	0.366797
Melatonin	s__Collinsella_stercoris	0.0794463	0.036615	2.16977	0.0319154	0.368111
5-Hydroxytryptophol	s__Ruminococcus_bromii	0.0492777	0.0228204	2.15938	0.0327306	0.375283
Indole-3-ethanol	s__Alistipes_finegoldii	0.0460283	0.0213459	2.15631	0.0329747	0.375283
Indole-3-propionic acid	s__Bacteroides_cellulosilyticus	0.0612639	0.0284175	2.15585	0.033011	0.375283
Picolinic acid	s__Bacteroides_ovatus	-0.0499247	0.0232366	-2.14854	0.0335992	0.380151
Tryptophan	s__Eubacterium_sp_CAG_38	0.0637821	0.0297587	2.14331	0.0340254	0.383149
Indoxyl	s__Mitsuokella_multacida	0.0613643	0.0287255	2.13623	0.0346097	0.38569
Formyl-N-acetyl-5-methoxykynurenamine	s__Bacteroides_stercoris	-0.046289	0.0216835	-2.13476	0.0347329	0.38569
Tryptophan	s__Bacteroides_ovatus	0.051408	0.0240974	2.13334	0.0348512	0.38569
5-Methoxyindoleacetate	s__Agathobaculum_butyriciproducens	0.0769878	0.0361168	2.13164	0.0349939	0.38569
Formyl-N-acetyl-5-methoxykynurenamine	s__Prevotella_sp_CAG_279	0.0388405	0.0182382	2.12963	0.0351629	0.38569
Indole-3-acetate	s__Mitsuokella_multacida	0.0619489	0.0291035	2.12858	0.0352517	0.38569
Formyl-N-acetyl-5-methoxykynurenamine	s__Collinsella_stercoris	0.0726275	0.0341459	2.12697	0.0353873	0.38569
Melatonin	s__Oscillibacter_sp_57_20	0.047354	0.0222948	2.12399	0.0356413	0.386684
Indoxyl	s__Oscillibacter_sp_PC13	0.0903218	0.0425884	2.12081	0.0359136	0.38713
5-Hydroxytryptophol	s__Barnesiella_intestinihominis	0.051974	0.0245195	2.11971	0.0360083	0.38713
Indole-3-acetate	s__Bacteroides_cellulosilyticus	0.0593598	0.0280967	2.1127	0.0366158	0.390111
Formyl-N-acetyl-5-methoxykynurenamine	s__Oscillibacter_sp_57_20	0.0438476	0.0207815	2.10994	0.0368573	0.390111
Indoxyl	s__Oscillibacter_sp_57_20	0.0448795	0.0213206	2.10498	0.0372954	0.390111
5-Hydroxytryptophol	s__Lawsonibacter_asaccharolyticus	0.0632775	0.0300663	2.1046	0.0373288	0.390111
5-Hydroxytryptophol	s__Alistipes_indistinctus	0.0565892	0.0269006	2.10365	0.0374136	0.390111
Indole-3-propionic acid	s__Eubacterium_eligens	0.0557481	0.0265011	2.10362	0.0374161	0.390111
Indoxyl	s__Oscillibacter_sp_CAG_241	0.0491806	0.0233912	2.10252	0.0375137	0.390111
Platelet serotonin	s__Oscillibacter_sp_57_20	0.0468961	0.0223148	2.10157	0.0375991	0.390111
Indoxyl sulfate	s__Butyricimonas_virosa	0.0552675	0.0263878	2.09444	0.0382405	0.395041
Formyl-N-acetyl-5-methoxykynurenamine	s__Firmicutes_bacterium_CAG_95	0.0549896	0.026289	2.09173	0.0384865	0.39586
Indoxyl	s__Eubacterium_hallii	-0.0721649	0.0345302	-2.08991	0.038653	0.39586
2-Amino-3-carboxymuconic acid semialdehyde	s__Bilophila_wadsworthia	-0.0534161	0.0255847	-2.08781	0.0388452	0.396121
Melatonin	s__Faecalibacterium_prausnitzii	0.0762866	0.0365955	2.08459	0.0391426	0.397448
Indole-3-propionic acid	s__Gemmiger_formicilis	0.0765145	0.036747	2.0822	0.0393642	0.397997
Indole-3-carboxaldehyde	s__Ruminococcus_bromii	-0.0460957	0.0221947	-2.07688	0.0398611	0.401313
Platelet serotonin	s__Firmicutes_bacterium_CAG_791	0.0471709	0.0227393	2.07442	0.0400922	0.401937
3-Methyldioxyindole	s__Holdemanella_biformis	0.0632313	0.0305945	2.06675	0.0408224	0.407538
Melatonin	s__Mitsuokella_jalaludinii	0.0563851	0.0273872	2.05881	0.0415895	0.413301
4,6-Dihydroxyquinoline	s__Mitsuokella_multacida	0.0596243	0.0289834	2.05719	0.0417476	0.413301
3-Hydroxyanthranilic acid	s__Bacteroides_cellulosilyticus	-0.0572165	0.0278988	-2.05086	0.0423709	0.413503
Platelet serotonin	s__Ruminococcus_bromii	0.047058	0.0229489	2.05056	0.0424002	0.413503
Formyl-N-acetyl-5-methoxykynurenamine	s__Gemmiger_formicilis	0.0716617	0.0349536	2.0502	0.0424363	0.413503
5-Hydroxytryptophol	s__Parabacteroides_merdae	0.0457453	0.0223157	2.04991	0.0424641	0.413503
Indoxyl	s__Alistipes_indistinctus	0.0528531	0.0258262	2.04649	0.0428047	0.413641
3-Methyldioxyindole	s__Bacteroides_stercoris	-0.0441175	0.0215936	-2.04308	0.0431464	0.413641
Picolinic acid	s__Bacteroides_sp_CAG_530	0.0540546	0.0264589	2.04297	0.043158	0.413641
4,6-Dihydroxyquinoline	s__Eubacterium_siraeum	0.0403585	0.0197672	2.04169	0.0432863	0.413641
Melatonin	s__Agathobaculum_butyriciproducens	0.0754103	0.0369584	2.04041	0.0434154	0.413641
Platelet serotonin	s__Firmicutes_bacterium_CAG_94	-0.0644313	0.031609	-2.03838	0.043621	0.413641
Indoleacrylic acid	s__Bacteroides_vulgatus	-0.0457425	0.0224769	-2.03508	0.0439569	0.413641
Indole-3-acetate	s__Roseburia_faecis	0.0522788	0.0257047	2.03382	0.0440857	0.413641
Picolinic acid	s__Ruminococcus_bicirculans	0.0605114	0.0297634	2.03308	0.044162	0.413641
2-Oxoadipate	s__Bacteroides_vulgatus	-0.0452137	0.0222451	-2.03252	0.0442192	0.413641
Tryptophan	s__Firmicutes_bacterium_CAG_791	-0.0461617	0.0227365	-2.03029	0.044449	0.41416
Indole-3-acetate	s__Firmicutes_bacterium_CAG_83	0.0524718	0.0258905	2.02668	0.0448226	0.41601
Indoleacrylic acid	s__Bacteroides_ovatus	0.0482667	0.0238603	2.02289	0.0452178	0.417688
Indole-3-ethanol	s__Holdemanella_biformis	0.0663449	0.0328187	2.02156	0.0453572	0.417688
Indole-3-propionic acid	s__Oscillibacter_sp_CAG_241	0.04848	0.0240158	2.01867	0.045661	0.417688
2-Oxoadipate	s__Firmicutes_bacterium_CAG_110	0.0419777	0.0207992	2.01824	0.0457065	0.417688
2-Oxoadipate	s__Holdemanella_biformis	0.0650364	0.032313	2.0127	0.046295	0.420178
Indole-3-acetate	s__Roseburia_hominis	0.0503297	0.0250104	2.01235	0.0463328	0.420178
5-Methoxytryptamine	s__Bifidobacterium_adolescentis	0.0417328	0.0207651	2.00975	0.0466104	0.421089
4,6-Dihydroxyquinoline	s__Firmicutes_bacterium_CAG_83	0.051654	0.0257627	2.00499	0.0471238	0.424114
Indole-3-acetaldehyde	s__Ruminococcus_torques	-0.055763	0.0280049	-1.99119	0.048641	0.433858
4,6-Dihydroxyquinoline	s__Gemmiger_formicilis	0.071951	0.0361676	1.98937	0.048843	0.433858
5-Hydroxyindoleacetate	s__Lawsonibacter_asaccharolyticus	0.0595152	0.0299246	1.98884	0.0489029	0.433858
Indole-3-ethanol	s__Eubacterium_ramulus	0.0761355	0.0383817	1.98364	0.0494872	0.433858
Platelet serotonin	s__Eubacterium_eligens	0.0537488	0.0271017	1.98323	0.0495343	0.433858
Indoleacrylic acid	s__Collinsella_aerofaciens	0.0692154	0.0349098	1.98269	0.0495946	0.433858
3-Methyldioxyindole	s__Bacteroides_uniformis	-0.0413119	0.0208452	-1.98185	0.0496906	0.433858
Melatonin	s__Phascolarctobacterium_succinatutens	0.0416114	0.0210025	1.98126	0.0497567	0.433858
Indole-3-carboxaldehyde	s__Alistipes_finegoldii	0.0413151	0.0208616	1.98044	0.0498498	0.433858
5-Hydroxyindoleacetate	s__Slackia_isoflavoniconvertens	0.0595253	0.0301166	1.97649	0.0503007	0.436184
Indoleacrylic acid	s__Roseburia_hominis	0.0504226	0.0255327	1.97482	0.0504922	0.436252
Indoxyl sulfate	s__Bacteroides_fragilis	-0.0502986	0.0254997	-1.97252	0.0507579	0.436959
Anthranilate	s__Alistipes_finegoldii	0.0413003	0.0209558	1.97083	0.050953	0.437055
5-Methoxytryptamine	s__Eubacterium_ramulus	0.0756312	0.038449	1.96705	0.0513925	0.43924
Formyl-N-acetyl-5-methoxykynurenamine	s__Alistipes_shahii	0.0422366	0.0215085	1.96371	0.0517833	0.439445
3-Methyldioxyindole	s__Bacteroides_dorei	-0.0370419	0.0188634	-1.96368	0.0517864	0.439445
Indole-3-acetaldehyde	s__Eubacterium_sp_CAG_180	-0.0414123	0.0211061	-1.9621	0.051973	0.439459
2-Oxoadipate	s__Desulfovibrio_piger	0.036796	0.0188129	1.95589	0.0527082	0.444094
Platelet serotonin	s__Fusicatenibacter_saccharivorans	-0.0681861	0.0349137	-1.95299	0.0530552	0.445438
Indole-3-propionic acid	s__Butyricimonas_virosa	0.0518756	0.0266062	1.94975	0.0534447	0.447129
4,6-Dihydroxyquinoline	s__Collinsella_stercoris	0.0689416	0.0353983	1.9476	0.0537051	0.447731
5-Hydroxyindoleacetate	s__Mitsuokella_multacida	0.058062	0.0298419	1.94565	0.0539409	0.448125
Indole-3-acetaldehyde	s__Collinsella_stercoris	-0.0709573	0.0365248	-1.94272	0.0542988	0.449526
Indole-3-ethanol	s__Roseburia_inulinivorans	-0.0534611	0.0275485	-1.94061	0.0545564	0.45009
5-Hydroxyindoleacetate	s__Collinsella_stercoris	0.0705304	0.036389	1.93823	0.0548491	0.450927
Indole-3-acetate	s__Collinsella_aerofaciens	0.0662302	0.0342408	1.93425	0.0553424	0.450927
2-Amino-3-carboxymuconic acid semialdehyde	s__Bacteroides_ovatus	-0.0457688	0.0236833	-1.93253	0.0555557	0.450927
Indoxyl	s__Odoribacter_splanchnicus	0.0495364	0.0256331	1.93252	0.055558	0.450927
4,6-Dihydroxyquinoline	s__Oscillibacter_sp_57_20	0.0416231	0.0215427	1.93212	0.0556067	0.450927
Indole-3-ethanol	s__Slackia_isoflavoniconvertens	0.0583334	0.0302339	1.9294	0.0559473	0.452145
Platelet serotonin	s__Prevotella_sp_885	0.035778	0.0186132	1.92218	0.0568582	0.455435
Formyl-N-acetyl-5-methoxykynurenamine	s__Bilophila_wadsworthia	-0.0468947	0.0244063	-1.92141	0.0569561	0.455435
5-Hydroxyindoleacetate	s__Bacteroides_cellulosilyticus	0.0553081	0.0288134	1.91953	0.0571965	0.455435
Platelet serotonin	s__Catenibacterium_mitsuokai	0.0550176	0.0286726	1.91882	0.0572873	0.455435
Indole-3-acetate	s__Ruminococcus_torques	-0.0524114	0.0273172	-1.91862	0.0573128	0.455435
2-Amino-3-carboxymuconic acid semialdehyde	s__Roseburia_inulinivorans	-0.0520205	0.0271738	-1.91436	0.0578598	0.457279
Indole-3-ethanol	s__Eubacterium_sp_CAG_38	-0.0567933	0.0296754	-1.91382	0.0579297	0.457279
Indole-3-carboxaldehyde	s__Eubacterium_eligens	-0.0501849	0.0262504	-1.91177	0.0581939	0.457844
Tryptophan	s__Slackia_isoflavoniconvertens	-0.0580249	0.0304388	-1.90628	0.0589096	0.460286
Indole-3-acetaldehyde	s__Collinsella_aerofaciens	-0.0669922	0.0351565	-1.90554	0.0590062	0.460286
4,6-Dihydroxyquinoline	s__Prevotella_stercorea	0.0377553	0.0198197	1.90494	0.0590856	0.460286
Indoxyl	s__Acidaminococcus_fermentans	0.0475816	0.0250779	1.89735	0.0600882	0.466567
Tryptophan	s__Parasutterella_excrementihominis	0.0460453	0.0242883	1.89578	0.0602983	0.466674
3-Methyldioxyindole	s__Agathobaculum_butyriciproducens	0.0650145	0.0343247	1.8941	0.060522	0.466884
2-Amino-3-carboxymuconic acid semialdehyde	s__Firmicutes_bacterium_CAG_110	0.0394962	0.0208719	1.89232	0.0607616	0.467215
2-Oxoadipate	s__Dorea_formicigenerans	-0.0645673	0.0341622	-1.89002	0.0610704	0.467996
Indole-3-ethanol	s__Faecalibacterium_prausnitzii	0.068862	0.0364611	1.88864	0.0612571	0.467996
4,6-Dihydroxyquinoline	s__Bacteroides_vulgatus	-0.0413967	0.0219639	-1.88476	0.0617842	0.470511
5-Hydroxytryptophol	s__Butyricimonas_synergistica	0.0704333	0.0374104	1.88272	0.062063	0.471124
5-Methoxytryptamine	s__Parabacteroides_merdae	0.0419548	0.0223319	1.8787	0.0626152	0.472298
Picolinic acid	s__Collinsella_aerofaciens	-0.0640822	0.0341197	-1.87816	0.0626889	0.472298
Melatonin	s__Alistipes_finegoldii	0.0405173	0.0215833	1.87725	0.062814	0.472298
2-Amino-3-carboxymuconic acid semialdehyde	s__Prevotella_sp_CAG_279	0.0360681	0.0192443	1.87422	0.0632344	0.473959
Anthranilate	s__Eubacterium_rectale	-0.0511746	0.0273474	-1.87128	0.0636438	0.475527
Melatonin	s__Holdemanella_biformis	0.0619091	0.0331153	1.8695	0.0638927	0.47589
Platelet serotonin	s__Phascolarctobacterium_succinatutens	0.0392745	0.0210499	1.86578	0.0644161	0.477879
5-Methoxyindoleacetate	s__Firmicutes_bacterium_CAG_83	0.0488595	0.0262281	1.86287	0.0648275	0.477879
Melatonin	s__Acidaminococcus_fermentans	0.048877	0.0262454	1.86231	0.0649076	0.477879
Indole-3-acetaldehyde	s__Ruminococcus_lactaris	0.0641098	0.0344409	1.86144	0.0650305	0.477879
Indole-3-acetate	s__Roseburia_intestinalis	-0.0460397	0.0247459	-1.8605	0.0651654	0.477879
Indoxyl sulfate	s__Ruminococcus_torques	-0.0510833	0.0275089	-1.85697	0.0656688	0.478497
Indoxyl	s__Firmicutes_bacterium_CAG_95	0.0502024	0.0270669	1.85475	0.0659883	0.478497
Indole-3-ethanol	s__Bacteroides_xylanisolvens	0.0549182	0.0296102	1.8547	0.0659948	0.478497
Indole-3-acetaldehyde	s__Bifidobacterium_adolescentis	-0.0385605	0.0207954	-1.85429	0.0660552	0.478497
Picolinic acid	s__Roseburia_hominis	-0.0462214	0.0249614	-1.85172	0.0664261	0.478766
Indole-3-ethanol	s__Prevotella_sp_CAG_279	0.0361434	0.0195239	1.85124	0.0664953	0.478766
5-Methoxytryptamine	s__Eubacterium_hallii	-0.0665724	0.0360659	-1.84585	0.0672798	0.482905
Indole-3-acetaldehyde	s__Firmicutes_bacterium_CAG_95	0.0519137	0.028145	1.84451	0.0674766	0.482905
Indole-3-propionic acid	s__Parasutterella_excrementihominis	0.043919	0.0238332	1.84276	0.0677328	0.483282
Indoxyl sulfate	s__Firmicutes_bacterium_CAG_95	0.0507845	0.0275927	1.84051	0.0680658	0.484204
Indole-3-propionic acid	s__Paraprevotella_xylaniphila	0.0428156	0.0233204	1.83597	0.068738	0.486895
Platelet serotonin	s__Ruminococcus_bicirculans	-0.0568464	0.0309756	-1.8352	0.0688538	0.486895
Formyl-N-acetyl-5-methoxykynurenamine	s__Flavonifractor_plautii	-0.0447366	0.0244318	-1.83108	0.0694702	0.489619
Anthranilate	s__Collinsella_aerofaciens	-0.0629998	0.0344285	-1.82988	0.0696512	0.489619
Platelet serotonin	s__Firmicutes_bacterium_CAG_83	0.0490318	0.0268276	1.82766	0.0699849	0.490514
5-Methoxytryptamine	s__Coprococcus_comes	-0.0562684	0.0308236	-1.8255	0.0703132	0.491365
5-Hydroxyindoleacetate	s__Firmicutes_bacterium_CAG_110	0.0384337	0.0211231	1.81951	0.0712272	0.496293
Indole-3-acetate	s__Mitsuokella_jalaludinii	0.0482742	0.0266216	1.81335	0.0721773	0.501442
Melatonin	s__Alistipes_indistinctus	0.0491073	0.02711	1.81141	0.0724785	0.502067
Indoxyl	s__Mitsuokella_jalaludinii	0.0474505	0.0262821	1.80543	0.0734138	0.504708
Indole-3-acetaldehyde	s__Dorea_formicigenerans	-0.0627319	0.0347659	-1.80441	0.0735747	0.504708
Indoleacetyl glutamine	s__Prevotella_stercorea	0.0369196	0.0204882	1.802	0.0739561	0.504708
Indole-3-acetate	s__Bacteroides_fragilis	-0.0457768	0.0254086	-1.80162	0.0740149	0.504708
Indole-3-propionic acid	s__Eubacterium_sp_CAG_180	0.0375844	0.0208639	1.80141	0.0740487	0.504708
Platelet serotonin	s__Brachyspira_sp_CAG_700	0.0419527	0.0233067	1.80003	0.0742679	0.504708
2-Oxoadipate	s__Desulfovibrionaceae_bacterium	0.0397779	0.0221087	1.7992	0.0743998	0.504708
5-Hydroxytryptophol	s__Odoribacter_splanchnicus	0.0481427	0.0267762	1.79797	0.074596	0.504708
Formyl-N-acetyl-5-methoxykynurenamine	s__Roseburia_hominis	0.0433821	0.0241432	1.79687	0.0747716	0.504708
5-Methoxytryptamine	s__Bacteroides_sp_CAG_530	-0.049162	0.0273993	-1.79428	0.0751854	0.504952
3-Methyldioxyindole	s__Alistipes_indistinctus	-0.0450399	0.0251287	-1.79237	0.0754923	0.504952
5-Methoxyindoleacetate	s__Oscillibacter_sp_PC13	0.078519	0.0438161	1.79201	0.0755497	0.504952
2-Amino-3-carboxymuconic acid semialdehyde	s__Holdemanella_biformis	0.0581646	0.0324702	1.79132	0.075661	0.504952
Tryptophan	s__Ruminococcus_lactaris	0.0620711	0.034676	1.79003	0.0758703	0.504952
Indoxyl sulfate	s__Proteobacteria_bacterium_CAG_139	0.052136	0.0291578	1.78807	0.0761881	0.50565
5-Methoxyindoleacetate	s__Roseburia_hominis	0.0452894	0.0253585	1.78596	0.0765301	0.506506
Indole-3-ethanol	s__Prevotella_sp_CAG_1092	-0.0399756	0.0224445	-1.78108	0.0773275	0.510362
Formyl-N-acetyl-5-methoxykynurenamine	s__Ruthenibacterium_lactatiformans	0.053702	0.0301918	1.7787	0.0777202	0.511533
4,6-Dihydroxyquinoline	s__Collinsella_aerofaciens	0.0605493	0.0341392	1.7736	0.0785644	0.514909
5-Hydroxyindoleacetate	s__Agathobaculum_butyriciproducens	0.0651166	0.036741	1.77232	0.0787784	0.514909
Formyl-N-acetyl-5-methoxykynurenamine	s__Sutterella_parvirubra	-0.0521148	0.0294154	-1.77169	0.0788833	0.514909
5-Methoxytryptamine	s__Megasphaera_elsdenii	0.0441979	0.0250482	1.76451	0.0800883	0.52019
Melatonin	s__Prevotella_copri	0.0328748	0.0186337	1.76426	0.0801302	0.52019
Tryptophan	s__Desulfovibrionaceae_bacterium	-0.0398217	0.0226141	-1.76092	0.0806974	0.5216
Indole-3-acetaldehyde	s__Brachyspira_sp_CAG_700	-0.0407812	0.0231659	-1.7604	0.0807865	0.5216
Platelet serotonin	s__Olsenella_scatoligenes	0.0748228	0.0427858	1.74878	0.0827844	0.533051
Indoxyl	s__Megasphaera_elsdenii	0.0420623	0.0240769	1.747	0.0830942	0.5336
Indole-3-propionic acid	s__Bacteroides_vulgatus	-0.0390534	0.0223929	-1.744	0.0836165	0.535506
Indoxyl	s__Prevotella_sp_CAG_279	0.0327777	0.0188193	1.74171	0.0840194	0.535755
Indoxyl	s__Ruminococcus_torques	-0.0470722	0.0270341	-1.74121	0.0841063	0.535755
Picolinic acid	s__Akkermansia_muciniphila	0.035921	0.0206548	1.73911	0.0844764	0.536674
Indole-3-acetate	s__Coprococcus_eutactus	-0.0441207	0.0254741	-1.73198	0.0857437	0.543272
2-Amino-3-carboxymuconic acid semialdehyde	s__Alistipes_shahii	0.0391379	0.0226829	1.72544	0.0869201	0.549261
Formyl-N-acetyl-5-methoxykynurenamine	s__Mitsuokella_jalaludinii	0.0441951	0.0256485	1.7231	0.0873425	0.549776
Indole-3-acetate	s__Prevotella_copri	0.0310945	0.0180565	1.72207	0.0875303	0.549776
Indole-3-ethanol	s__Firmicutes_bacterium_CAG_83	0.0459096	0.0266736	1.72116	0.0876958	0.549776
Indole-3-propionic acid	s__Bacteroides_uniformis	0.0380251	0.0221338	1.71796	0.0882792	0.551145
Indoxyl	s__Bacteroides_uniformis	0.037061	0.0215874	1.71679	0.0884953	0.551145
Indole-3-carboxaldehyde	s__Flavonifractor_plautii	0.0435868	0.0254205	1.71463	0.0888913	0.551145
Indole-3-acetaldehyde	s__Proteobacteria_bacterium_CAG_139	0.0510496	0.029773	1.71463	0.0888919	0.551145
Anthranilate	s__Bacteroides_caccae	-0.0413006	0.0241011	-1.71364	0.0890739	0.551145
Platelet serotonin	s__Firmicutes_bacterium_CAG_110	0.0365804	0.0213759	1.7113	0.0895067	0.552384
5-Methoxyindoleacetate	s__Firmicutes_bacterium_CAG_94	-0.053093	0.0310671	-1.70898	0.0899369	0.552796
3-Methyldioxyindole	s__Parabacteroides_merdae	-0.0356237	0.0208517	-1.70843	0.0900387	0.552796
2-Oxoadipate	s__Prevotella_sp_885	0.0310798	0.0182483	1.70316	0.0910228	0.557398
5-Hydroxytryptophol	s__Eubacterium_sp_CAG_38	0.050733	0.0298663	1.69867	0.0918694	0.560541
4,6-Dihydroxyquinoline	s__Blautia_wexlerae	-0.0544947	0.0320947	-1.69794	0.092008	0.560541
3-Hydroxyanthranilic acid	s__Collinsella_stercoris	0.0599964	0.0354278	1.69348	0.092854	0.56255
Indoxyl sulfate	s__Butyricimonas_synergistica	0.062049	0.0366703	1.69208	0.0931224	0.56255
4,6-Dihydroxyquinoline	s__Sutterella_parvirubra	-0.0514984	0.030441	-1.69175	0.0931858	0.56255
Indoleacetyl glutamine	s__Gemmiger_formicilis	0.0634074	0.0374919	1.69123	0.0932849	0.56255
Formyl-N-acetyl-5-methoxykynurenamine	s__Desulfovibrionaceae_bacterium	0.0356559	0.0211006	1.68981	0.0935574	0.562766
Indole-3-acetaldehyde	s__Roseburia_inulinivorans	-0.0465036	0.0276669	-1.68084	0.0952911	0.571069
5-Methoxytryptamine	s__Anaeromassilibacillus_sp_An250	0.054571	0.0324791	1.68019	0.0954185	0.571069
Indole-3-propionic acid	s__Streptococcus_parasanguinis	-0.0715783	0.0426374	-1.67877	0.095695	0.571285
Indole-3-ethanol	s__Desulfovibrio_piger	0.0321338	0.0191861	1.67485	0.0964632	0.573873
Indoxyl sulfate	s__Bacteroides_xylanisolvens	0.0486915	0.0291185	1.67219	0.0969891	0.573873
Indole-3-ethanol	s__Catenibacterium_mitsuokai	0.0477576	0.0285647	1.67191	0.0970432	0.573873
Indoxyl sulfate	s__Mitsuokella_jalaludinii	-0.044839	0.0268361	-1.67085	0.0972539	0.573873
4,6-Dihydroxyquinoline	s__Parabacteroides_sp_CAG_409	0.0569504	0.0340933	1.67043	0.0973363	0.573873
Melatonin	s__Desulfovibrio_piger	0.0322332	0.0193166	1.66868	0.0976837	0.574496
Anthranilate	s__Barnesiella_intestinihominis	0.0401184	0.0240793	1.6661	0.0981983	0.576096
2-Amino-3-carboxymuconic acid semialdehyde	s__Brachyspira_sp_CAG_700	0.0380471	0.022857	1.66457	0.0985033	0.576435
Anthranilate	s__Pseudoflavonifractor_sp_An184	0.0532781	0.0320304	1.66336	0.0987458	0.576435
Indoleacrylic acid	s__Oscillibacter_sp_PC13	0.0735836	0.0443177	1.66037	0.099347	0.576435
Platelet serotonin	s__Ruminococcus_lactaris	-0.0577195	0.0347653	-1.66026	0.0993685	0.576435
5-Methoxyindoleacetate	s__Firmicutes_bacterium_CAG_95	0.0460793	0.0277832	1.65853	0.099717	0.576435
Formyl-N-acetyl-5-methoxykynurenamine	s__Agathobaculum_butyriciproducens	0.0573104	0.0346333	1.65478	0.100478	0.576435
Melatonin	s__Megasphaera_elsdenii	0.0416944	0.0252162	1.65348	0.100743	0.576435
2-Oxoadipate	s__Odoribacter_splanchnicus	-0.0434964	0.0263225	-1.65244	0.100954	0.576435
Anthranilate	s__Anaeromassilibacillus_sp_An250	0.0524606	0.0317553	1.65203	0.101039	0.576435
Anthranilate	s__Clostridium_sp_CAG_58	-0.0485907	0.0294187	-1.65169	0.101108	0.576435
4,6-Dihydroxyquinoline	s__Prevotella_copri	0.0295911	0.0179793	1.64585	0.102308	0.576435
Formyl-N-acetyl-5-methoxykynurenamine	s__Brachyspira_sp_CAG_700	0.0357805	0.0217535	1.64481	0.102521	0.576435
4,6-Dihydroxyquinoline	s__Holdemanella_biformis	0.0526295	0.0320003	1.64466	0.102553	0.576435
Indoxyl sulfate	s__Bacteroides_sp_CAG_530	-0.0441472	0.0268915	-1.64168	0.10317	0.576435
2-Amino-3-carboxymuconic acid semialdehyde	s__Bacteroides_stercoris	-0.0376841	0.0229548	-1.64166	0.103174	0.576435
Indoleacrylic acid	s__Intestinimonas_butyriciproducens	0.0426009	0.0259853	1.63942	0.10364	0.576435
Formyl-N-acetyl-5-methoxykynurenamine	s__Roseburia_intestinalis	-0.0391552	0.0238838	-1.6394	0.103644	0.576435
Indole-3-propionic acid	s__Victivallis_vadensis	0.0364642	0.0222458	1.63915	0.103697	0.576435
Platelet serotonin	s__Collinsella_aerofaciens	0.0581973	0.0355206	1.63841	0.103851	0.576435
Indoleacrylic acid	s__Sutterella_parvirubra	-0.0511685	0.0312454	-1.63763	0.104013	0.576435
Formyl-N-acetyl-5-methoxykynurenamine	s__Bacteroides_cellulosilyticus	0.0445708	0.0272242	1.63718	0.104108	0.576435
5-Hydroxytryptophol	s__Agathobaculum_butyriciproducens	0.0606104	0.0370499	1.63591	0.104374	0.576435
Indole-3-ethanol	s__Alistipes_shahii	0.0376742	0.0230318	1.63574	0.104409	0.576435
Indole-3-ethanol	s__Desulfovibrionaceae_bacterium	0.0368145	0.0225071	1.63568	0.104421	0.576435
Platelet serotonin	s__Sutterella_parvirubra	-0.0517464	0.0316388	-1.63554	0.104453	0.576435
Anthranilate	s__Bacteroides_ovatus	-0.0385995	0.0236082	-1.63501	0.104564	0.576435
Melatonin	s__Ruminococcus_bicirculans	0.050706	0.031044	1.63336	0.10491	0.577005
Indole-3-ethanol	s__Brachyspira_sp_CAG_700	0.0377832	0.0231919	1.62916	0.105797	0.579341
5-Hydroxyindoleacetate	s__Eubacterium_hallii	-0.058626	0.0360039	-1.62832	0.105975	0.579341
Indoxyl sulfate	s__Blautia_wexlerae	0.0528925	0.0324915	1.62789	0.106066	0.579341
5-Methoxytryptamine	s__Coprococcus_eutactus	-0.0424361	0.0262059	-1.61934	0.107895	0.587933
Formyl-N-acetyl-5-methoxykynurenamine	s__Akkermansia_muciniphila	0.0323547	0.0199939	1.61823	0.108134	0.587933
Indoxyl sulfate	s__Flavonifractor_plautii	0.0414012	0.0256194	1.61601	0.108613	0.589027
Melatonin	s__Firmicutes_bacterium_CAG_95	0.0458736	0.0284046	1.615	0.108831	0.589027
Indole-3-carboxaldehyde	s__Megasphaera_elsdenii	0.0393988	0.0244233	1.61316	0.109231	0.589848
3-Methyldioxyindole	s__Ruminococcus_bromii	0.0344231	0.0213888	1.6094	0.110052	0.592929
Indole-3-acetate	s__Clostridium_sp_CAG_58	0.0471179	0.0293198	1.60703	0.11057	0.592929
Indoxyl	s__Barnesiella_intestinihominis	0.0380469	0.0236945	1.60573	0.110857	0.592929
Indoxyl sulfate	s__Alistipes_putredinis	0.0298443	0.0186012	1.60443	0.111143	0.592929
4,6-Dihydroxyquinoline	s__Bacteroides_thetaiotaomicron	-0.0367453	0.0229049	-1.60425	0.111182	0.592929
Platelet serotonin	s__Mitsuokella_multacida	0.048588	0.030297	1.60372	0.111299	0.592929
2-Oxoadipate	s__Blautia_wexlerae	-0.0520676	0.0326215	-1.59611	0.112989	0.600473
Indole-3-propionic acid	s__Prevotella_sp_CAG_1092	-0.0354154	0.0222029	-1.59508	0.113221	0.600473
Indoxyl	s__Prevotella_copri	0.0284495	0.017854	1.59345	0.113584	0.600852
5-Hydroxyindoleacetate	s__Clostridium_sp_CAG_58	0.0477425	0.0299826	1.59234	0.113835	0.600852
5-Hydroxyindoleacetate	s__Firmicutes_bacterium_CAG_95	0.0447422	0.0281343	1.59031	0.114292	0.600852
5-Methoxytryptamine	s__Victivallis_vadensis	0.0359158	0.0225911	1.58982	0.114401	0.600852
Indoxyl	s__Slackia_isoflavoniconvertens	0.0464238	0.0292348	1.58796	0.114822	0.600852
3-Hydroxyanthranilic acid	s__Roseburia_hominis	-0.039604	0.0249582	-1.58681	0.115081	0.600852
Platelet serotonin	s__Eubacterium_siraeum	0.0327622	0.0206628	1.58557	0.115364	0.600852
Melatonin	s__Parabacteroides_distasonis	0.0377387	0.0238097	1.58501	0.11549	0.600852
Picolinic acid	s__Eubacterium_siraeum	-0.0315563	0.0199135	-1.58467	0.115568	0.600852
Indole-3-ethanol	s__Alistipes_indistinctus	0.0426245	0.0270124	1.57796	0.117102	0.606788
Picolinic acid	s__Proteobacteria_bacterium_CAG_139	0.045619	0.0289347	1.57662	0.117411	0.606788
2-Oxoadipate	s__Firmicutes_bacterium_CAG_95	0.0437797	0.0277902	1.57536	0.1177	0.606788
5-Hydroxytryptophol	s__Bacteroides_dorei	0.0321314	0.0203979	1.57523	0.117731	0.606788
3-Methyldioxyindole	s__Butyricimonas_virosa	0.0397686	0.0252833	1.57292	0.118265	0.608219
5-Hydroxytryptophol	s__Bacteroides_sp_CAG_530	-0.0432422	0.0275319	-1.57062	0.118799	0.609449
Indoxyl	s__Prevotella_sp_CAG_1092	-0.0339946	0.0216614	-1.56936	0.119091	0.609449
Formyl-N-acetyl-5-methoxykynurenamine	s__Firmicutes_bacterium_CAG_94	-0.0464865	0.029636	-1.56858	0.119273	0.609449
Melatonin	s__Streptococcus_parasanguinis	-0.0682117	0.0435602	-1.56592	0.119896	0.611314
Indole-3-ethanol	s__Alistipes_putredinis	0.0296336	0.0189729	1.56189	0.120841	0.614216
Indoleacetyl glutamine	s__Oscillibacter_sp_CAG_241	-0.0382621	0.0245187	-1.56053	0.121164	0.614216
Indole-3-propionic acid	s__Coprococcus_catus	0.0472733	0.0302995	1.5602	0.12124	0.614216
2-Oxoadipate	s__Bacteroides_sp_CAG_530	0.0419327	0.0270186	1.552	0.123191	0.622771
3-Methyldioxyindole	s__Intestinimonas_butyriciproducens	-0.0377785	0.0243971	-1.54848	0.124034	0.623691
Indoxyl sulfate	s__Lawsonibacter_asaccharolyticus	0.0458696	0.0296267	1.54825	0.12409	0.623691
Indoxyl	s__Firmicutes_bacterium_CAG_170	0.0303182	0.019586	1.54796	0.124161	0.623691
Tryptophan	s__Bacteroides_stercoris	0.0362668	0.0234582	1.54602	0.124628	0.624717
4,6-Dihydroxyquinoline	s__Bacteroides_ovatus	-0.0361345	0.0234181	-1.54302	0.125355	0.626281
Tryptophan	s__Proteobacteria_bacterium_CAG_139	0.0462946	0.0300117	1.54255	0.125467	0.626281
Indole-3-propionic acid	s__Firmicutes_bacterium_CAG_170	0.030881	0.0200846	1.53755	0.126687	0.631043
4,6-Dihydroxyquinoline	s__Ruminococcus_bromii	0.034061	0.0222572	1.53033	0.128461	0.637446
3-Hydroxyanthranilic acid	s__Fusicatenibacter_saccharivorans	0.0515913	0.0337167	1.53014	0.128509	0.637446
Indoleacetyl glutamine	s__Bifidobacterium_adolescentis	0.0319219	0.0208944	1.52777	0.129096	0.637933
2-Oxoadipate	s__Prevotella_sp_CAG_279	0.0294865	0.0193028	1.52758	0.129144	0.637933
5-Methoxyindoleacetate	s__Victivallis_vadensis	0.0339138	0.0222421	1.52476	0.129846	0.638077
Formyl-N-acetyl-5-methoxykynurenamine	s__Bacteroides_vulgatus	-0.0325481	0.0213491	-1.52457	0.129893	0.638077
2-Oxoadipate	s__Slackia_isoflavoniconvertens	0.0456156	0.0299271	1.52422	0.129979	0.638077
5-Hydroxyindoleacetate	s__Fusicatenibacter_saccharivorans	-0.0529174	0.0347548	-1.52259	0.130386	0.638584
Tryptophan	s__Prevotella_sp_CAG_520	-0.0262482	0.0172497	-1.52166	0.13062	0.638584
2-Amino-3-carboxymuconic acid semialdehyde	s__Bacteroides_dorei	-0.0302613	0.0200609	-1.50847	0.133957	0.652153
Formyl-N-acetyl-5-methoxykynurenamine	s__Mitsuokella_multacida	0.042575	0.0282523	1.50695	0.134346	0.652153
4,6-Dihydroxyquinoline	s__Oscillibacter_sp_PC13	0.0652125	0.0432899	1.50641	0.134484	0.652153
Indole-3-carboxaldehyde	s__Bacteroides_vulgatus	-0.0333882	0.0221824	-1.50517	0.134804	0.652153
Indole-3-acetate	s__Pseudoflavonifractor_sp_An184	0.0480772	0.0319678	1.50393	0.135122	0.652153
2-Oxoadipate	s__Acidaminococcus_fermentans	0.0387673	0.0257864	1.5034	0.135258	0.652153
5-Methoxytryptamine	s__Holdemanella_biformis	-0.0497596	0.033103	-1.50317	0.135316	0.652153
2-Oxoadipate	s__Flavonifractor_plautii	-0.0386551	0.0257477	-1.50131	0.135799	0.653152
3-Methyldioxyindole	s__Alistipes_putredinis	-0.0265481	0.0177131	-1.49878	0.136451	0.654339
Indoxyl sulfate	s__Eubacterium_siraeum	0.0301697	0.0201441	1.4977	0.136733	0.654339
5-Methoxyindoleacetate	s__Firmicutes_bacterium_CAG_110	0.0313882	0.0209651	1.49716	0.136871	0.654339
Indole-3-acetaldehyde	s__Pseudoflavonifractor_sp_An184	-0.04894	0.0328134	-1.49146	0.138359	0.659791
Indoxyl	s__Roseburia_intestinalis	-0.0365649	0.0245466	-1.48961	0.138845	0.659791
5-Hydroxytryptophol	s__Prevotella_copri	-0.0277278	0.0186376	-1.48774	0.139339	0.659791
Anthranilate	s__Firmicutes_bacterium_CAG_83	-0.0389564	0.0261855	-1.48771	0.139346	0.659791
5-Methoxyindoleacetate	s__Streptococcus_parasanguinis	-0.0634585	0.0426711	-1.48715	0.139492	0.659791
Indoxyl	s__Clostridium_sp_CAG_58	0.043077	0.0289852	1.48617	0.139751	0.659791
Indoleacrylic acid	s__Bacteroides_stercoris	-0.0344639	0.0232029	-1.48533	0.139975	0.659791
5-Methoxytryptamine	s__Paraprevotella_xylaniphila	0.0352673	0.0237762	1.48331	0.14051	0.659791
Indoleacrylic acid	s__Agathobaculum_butyriciproducens	0.0545853	0.0367998	1.4833	0.140511	0.659791
Platelet serotonin	s__Alistipes_finegoldii	-0.0321064	0.0217079	-1.47902	0.141651	0.663265
Indole-3-carboxaldehyde	s__Faecalibacterium_prausnitzii	0.0527528	0.0357269	1.47656	0.142308	0.663265
Indoxyl sulfate	s__Lachnospira_pectinoschiza	0.0386155	0.0261579	1.47625	0.142392	0.663265
Indole-3-propionic acid	s__Butyricimonas_synergistica	0.054554	0.0369898	1.47484	0.142771	0.663265
Platelet serotonin	s__Parabacteroides_merdae	-0.0332581	0.02258	-1.4729	0.143292	0.663265
Tryptophan	s__Roseburia_hominis	0.0383051	0.0260075	1.47285	0.143305	0.663265
Platelet serotonin	s__Roseburia_inulinivorans	0.0411242	0.0279221	1.47282	0.143314	0.663265
Indole-3-acetaldehyde	s__Slackia_isoflavoniconvertens	-0.0447976	0.0304372	-1.4718	0.143588	0.663265
5-Hydroxyindoleacetate	s__Bacteroides_ovatus	0.0353768	0.0240914	1.46844	0.144496	0.663265
5-Hydroxytryptophol	s__Prevotella_sp_AM42_24	-0.032254	0.0219649	-1.46843	0.144498	0.663265
Indoleacrylic acid	s__Megasphaera_elsdenii	0.0366299	0.0249735	1.46675	0.144956	0.663265
Indole-3-acetaldehyde	s__Eubacterium_eligens	0.0397581	0.0271112	1.46648	0.145029	0.663265
5-Methoxytryptamine	s__Collinsella_aerofaciens	0.0518927	0.0353918	1.46624	0.145095	0.663265
Picolinic acid	s__Eubacterium_ramulus	-0.0549937	0.0375186	-1.46577	0.145222	0.663265
5-Hydroxyindoleacetate	s__Prevotella_copri	0.0271323	0.0185207	1.46498	0.145438	0.663265
5-Methoxyindoleacetate	s__Prevotella_sp_885	0.0267613	0.0183179	1.46094	0.146542	0.667018
Indoxyl	s__Prevotella_sp_CAG_5226	0.0269989	0.0185086	1.45872	0.147149	0.667601
Indoxyl sulfate	s__Eubacterium_rectale	0.0401854	0.027554	1.45842	0.147232	0.667601
Indoleacrylic acid	s__Roseburia_faecis	0.0384825	0.0264335	1.45583	0.147948	0.668964
5-Hydroxytryptophol	s__Roseburia_hominis	0.0377418	0.0259342	1.45529	0.148096	0.668964
Indole-3-acetate	s__Parabacteroides_merdae	0.0317391	0.0218617	1.45181	0.149058	0.670332
Indoxyl	s__Gemmiger_formicilis	0.0524404	0.0361525	1.45053	0.149415	0.670332
Indoleacetyl glutamine	s__Alistipes_shahii	-0.0335152	0.0231079	-1.45038	0.149458	0.670332
5-Hydroxyindoleacetate	s__Oscillibacter_sp_57_20	0.0323147	0.022284	1.45013	0.149527	0.670332
Indoxyl sulfate	s__Megasphaera_elsdenii	-0.0356771	0.0246315	-1.44843	0.15	0.671187
Anthranilate	s__Alistipes_indistinctus	0.0381918	0.026483	1.44213	0.151767	0.672518
Melatonin	s__Bacteroides_thetaiotaomicron	-0.0343199	0.0238227	-1.44064	0.152187	0.672518
Tryptophan	s__Oscillibacter_sp_PC13	0.064725	0.0449582	1.43967	0.152461	0.672518
Anthranilate	s__Prevotella_copri	-0.0261769	0.0181914	-1.43897	0.152658	0.672518
5-Methoxytryptamine	s__Ruthenibacterium_lactatiformans	0.0465696	0.0323683	1.43874	0.152722	0.672518
3-Hydroxyanthranilic acid	s__Ruminococcus_bromii	-0.0319653	0.0222194	-1.43862	0.152757	0.672518
Indole-3-acetaldehyde	s__Eubacterium_hallii	-0.0520932	0.0362236	-1.4381	0.152905	0.672518
Indoleacetyl glutamine	s__Mitsuokella_jalaludinii	0.0394736	0.0274649	1.43724	0.153149	0.672518
Indole-3-ethanol	s__Roseburia_intestinalis	-0.036654	0.0255204	-1.43626	0.153425	0.672518
Indole-3-acetaldehyde	s__Olsenella_scatoligenes	-0.0612495	0.0426705	-1.43541	0.153669	0.672518
Platelet serotonin	s__Collinsella_stercoris	0.0531012	0.0370145	1.43461	0.153896	0.672518
Platelet serotonin	s__Roseburia_faecis	0.0383862	0.0267723	1.4338	0.154125	0.672518
2-Amino-3-carboxymuconic acid semialdehyde	s__Eubacterium_siraeum	0.0290413	0.0202635	1.43318	0.154302	0.672518
Anthranilate	s__Parabacteroides_merdae	0.0314528	0.0219527	1.43275	0.154425	0.672518
Tryptophan	s__Bacteroides_sp_CAG_530	-0.039619	0.0276604	-1.43234	0.154543	0.672518
5-Hydroxyindoleacetate	s__Bacteroides_sp_CAG_530	-0.0391073	0.0273982	-1.42737	0.155967	0.676585
4,6-Dihydroxyquinoline	s__Catenibacterium_mitsuokai	0.0396524	0.0277855	1.42709	0.156047	0.676585
Indole-3-ethanol	s__Bifidobacterium_adolescentis	0.029757	0.0208976	1.42394	0.156954	0.679277
Indole-3-ethanol	s__Lawsonibacter_asaccharolyticus	0.0430247	0.0302472	1.42244	0.15739	0.679924
Melatonin	s__Victivallis_vadensis	0.0322994	0.0227547	1.41946	0.158254	0.680669
Anthranilate	s__Bifidobacterium_adolescentis	-0.0290351	0.020456	-1.41939	0.158274	0.680669
Tryptophan	s__Ruminococcus_torques	-0.040254	0.0283833	-1.41823	0.158612	0.680669
Indole-3-acetaldehyde	s__Bifidobacterium_longum	-0.0336887	0.0237596	-1.4179	0.158708	0.680669
Indoxyl sulfate	s__Bacteroides_vulgatus	0.0316516	0.0223501	1.41617	0.159212	0.680707
Indole-3-acetaldehyde	s__Faecalibacterium_prausnitzii	-0.0519459	0.0367077	-1.41512	0.159519	0.680707
Anthranilate	s__Ruminococcus_bicirculans	0.0428194	0.0302627	1.41493	0.159576	0.680707
Indole-3-propionic acid	s__Lachnospira_pectinoschiza	0.0372143	0.0263336	1.41319	0.160086	0.681657
Platelet serotonin	s__Proteobacteria_bacterium_CAG_139	-0.042408	0.0300827	-1.40971	0.161107	0.68473
4,6-Dihydroxyquinoline	s__Olsenella_scatoligenes	0.0582685	0.04137	1.40847	0.161474	0.68473
Anthranilate	s__Roseburia_intestinalis	-0.0351694	0.024988	-1.40745	0.161774	0.68473
5-Methoxyindoleacetate	s__Oscillibacter_sp_57_20	0.0310004	0.0220357	1.40683	0.161961	0.68473
Indoleacrylic acid	s__Coprococcus_comes	-0.0432582	0.0307793	-1.40543	0.162373	0.685256
Indole-3-propionic acid	s__Bacteroides_dorei	0.0282094	0.0201013	1.40336	0.162988	0.6859
5-Methoxyindoleacetate	s__Bifidobacterium_adolescentis	0.0288899	0.0205941	1.40283	0.163148	0.6859
Indole-3-acetate	s__Eubacterium_rectale	0.0384208	0.0274042	1.40201	0.163392	0.6859
Tryptophan	s__Firmicutes_bacterium_CAG_83	0.0377413	0.0269508	1.40038	0.163877	0.686199
3-Hydroxyanthranilic acid	s__Megasphaera_elsdenii	0.0340141	0.0242987	1.39983	0.164041	0.686199
2-Amino-3-carboxymuconic acid semialdehyde	s__Eubacterium_sp_CAG_38	-0.0412037	0.0294562	-1.39881	0.164345	0.686264
Formyl-N-acetyl-5-methoxykynurenamine	s__Bacteroides_caccae	-0.0324148	0.0231894	-1.39783	0.16464	0.68629
5-Methoxytryptamine	s__Prevotella_copri	-0.0260074	0.0186217	-1.39662	0.165004	0.686602
5-Hydroxytryptophol	s__Anaeromassilibacillus_sp_An250	0.0455449	0.0326527	1.39483	0.165541	0.687634
5-Hydroxyindoleacetate	s__Roseburia_inulinivorans	-0.0385093	0.0276582	-1.39233	0.166295	0.68956
Indole-3-carboxaldehyde	s__Prevotella_sp_CAG_279	0.0266235	0.0191388	1.39108	0.166672	0.689919
Indole-3-acetate	s__Eubacterium_sp_CAG_180	0.0287617	0.0207204	1.38809	0.16758	0.692251
Platelet serotonin	s__Faecalibacterium_prausnitzii	0.0512366	0.0369629	1.38616	0.168165	0.692251
5-Methoxyindoleacetate	s__Bacteroides_vulgatus	-0.0311253	0.0224559	-1.38606	0.168195	0.692251
Indoxyl sulfate	s__Prevotella_sp_885	-0.0252817	0.0182531	-1.38506	0.168501	0.692251
Indole-3-acetaldehyde	s__Phascolarctobacterium_succinatutens	-0.0291281	0.0210397	-1.38443	0.168692	0.692251
Indoleacrylic acid	s__Eubacterium_sp_CAG_180	0.0292264	0.0211421	1.38238	0.16932	0.692357
5-Methoxyindoleacetate	s__Mitsuokella_multacida	0.0410568	0.0297122	1.38181	0.169493	0.692357
Indole-3-ethanol	s__Bacteroides_uniformis	0.0311135	0.0225217	1.38149	0.169592	0.692357
Picolinic acid	s__Parabacteroides_merdae	-0.0299989	0.0217844	-1.37709	0.170947	0.696112
5-Methoxyindoleacetate	s__Desulfovibrionaceae_bacterium	-0.0306197	0.0222431	-1.3766	0.171098	0.696112
Indoxyl sulfate	s__Parabacteroides_distasonis	0.0319672	0.0232565	1.37455	0.171731	0.697491
Melatonin	s__Bacteroides_fragilis	-0.0361727	0.0263768	-1.37138	0.172712	0.698755
Formyl-N-acetyl-5-methoxykynurenamine	s__Eubacterium_sp_CAG_180	0.0273474	0.0199418	1.37136	0.17272	0.698755
Melatonin	s__Lawsonibacter_asaccharolyticus	0.0417623	0.0304678	1.3707	0.172924	0.698755
Indole-3-acetaldehyde	s__Roseburia_intestinalis	0.0349808	0.0255552	1.36883	0.173507	0.698844
Indole-3-acetaldehyde	s__Agathobaculum_butyriciproducens	-0.0507285	0.0370644	-1.36866	0.173561	0.698844
Formyl-N-acetyl-5-methoxykynurenamine	s__Firmicutes_bacterium_CAG_83	0.0343753	0.0251318	1.3678	0.173829	0.698844
Picolinic acid	s__Phascolarctobacterium_succinatutens	-0.0278557	0.0204154	-1.36444	0.17488	0.701847
5-Hydroxyindoleacetate	s__Victivallis_vadensis	0.0307284	0.0225451	1.36298	0.17534	0.701847
Indole-3-acetaldehyde	s__Catenibacterium_mitsuokai	-0.0390594	0.0286883	-1.36151	0.175801	0.701847
5-Hydroxytryptophol	s__Parasutterella_excrementihominis	0.0331175	0.0243813	1.35831	0.176811	0.701847
3-Hydroxyanthranilic acid	s__Akkermansia_muciniphila	-0.0280799	0.0206742	-1.35821	0.176845	0.701847
Anthranilate	s__Oscillibacter_sp_PC13	0.0594363	0.0437643	1.3581	0.176878	0.701847
Indole-3-propionic acid	s__Ruminococcus_bicirculans	0.0414604	0.0305286	1.35809	0.176883	0.701847
Melatonin	s__Odoribacter_splanchnicus	0.0366795	0.0270118	1.35791	0.176939	0.701847
4,6-Dihydroxyquinoline	s__Pseudoflavonifractor_sp_An184	-0.0431921	0.0318521	-1.35602	0.177536	0.703044
Indole-3-ethanol	s__Firmicutes_bacterium_CAG_95	0.038222	0.0283021	1.3505	0.179295	0.705579
Indole-3-propionic acid	s__Odoribacter_splanchnicus	0.0357551	0.0264796	1.35028	0.179365	0.705579
3-Hydroxyanthranilic acid	s__Desulfovibrionaceae_bacterium	0.0294906	0.0218407	1.35026	0.179372	0.705579
3-Hydroxyanthranilic acid	s__Lawsonibacter_asaccharolyticus	0.0395049	0.0292768	1.34936	0.17966	0.705579
Indole-3-carboxaldehyde	s__Proteobacteria_bacterium_CAG_139	0.0393006	0.0291254	1.34936	0.179661	0.705579
3-Hydroxyanthranilic acid	s__Acidaminococcus_fermentans	0.0341737	0.0253776	1.34661	0.180544	0.706177
5-Methoxyindoleacetate	s__Holdemanella_biformis	0.0438937	0.0326234	1.34547	0.18091	0.706177
5-Hydroxytryptophol	s__Parabacteroides_distasonis	0.0319762	0.0237969	1.34371	0.181476	0.706177
Indoxyl	s__Eubacterium_rectale	0.0363547	0.0270689	1.34304	0.181692	0.706177
Indole-3-carboxaldehyde	s__Fusicatenibacter_saccharivorans	-0.0457206	0.0340473	-1.34286	0.181752	0.706177
Indole-3-acetaldehyde	s__Lawsonibacter_asaccharolyticus	-0.0406692	0.0302923	-1.34256	0.181848	0.706177
Platelet serotonin	s__Ruthenibacterium_lactatiformans	-0.0437476	0.0325887	-1.34242	0.181894	0.706177
Melatonin	s__Bacteroides_caccae	-0.0333605	0.0248994	-1.33981	0.182737	0.707381
5-Methoxyindoleacetate	s__Alistipes_shahii	0.0305041	0.0227707	1.33962	0.1828	0.707381
Indoxyl	s__Firmicutes_bacterium_CAG_94	-0.0407263	0.0304834	-1.33602	0.183971	0.708275
5-Methoxytryptamine	s__Streptococcus_parasanguinis	-0.0580247	0.0434483	-1.33549	0.184143	0.708275
Melatonin	s__Eubacterium_siraeum	0.0276578	0.0207112	1.3354	0.184171	0.708275
Indoleacrylic acid	s__Bacteroides_uniformis	0.0298904	0.0224151	1.3335	0.184794	0.708275
Indole-3-acetate	s__Eubacterium_sp_CAG_38	-0.0388447	0.0291472	-1.33271	0.185053	0.708275
Indole-3-acetaldehyde	s__Alistipes_shahii	-0.0308096	0.0231279	-1.33214	0.185237	0.708275
Indoxyl	s__Roseburia_faecis	0.034114	0.0256093	1.3321	0.185252	0.708275
2-Oxoadipate	s__Roseburia_hominis	-0.0339272	0.0254794	-1.33155	0.18543	0.708275
Platelet serotonin	s__Prevotella_copri	0.0249398	0.018742	1.33069	0.185713	0.708275
Indoleacetyl glutamine	s__Acidaminococcus_fermentans	0.0348555	0.0262729	1.32667	0.187035	0.708831
Indole-3-acetate	s__Bacteroides_sp_CAG_530	-0.0355693	0.0268269	-1.32588	0.187297	0.708831
5-Hydroxyindoleacetate	s__Parasutterella_excrementihominis	0.0321225	0.0242304	1.32571	0.187353	0.708831
5-Methoxyindoleacetate	s__Coprococcus_catus	0.0402051	0.0303321	1.3255	0.187424	0.708831
Anthranilate	s__Dorea_formicigenerans	-0.0453141	0.0342093	-1.32461	0.187716	0.708831
Indoleacetyl glutamine	s__Bacteroides_xylanisolvens	-0.039496	0.0298381	-1.32368	0.188026	0.708831
2-Amino-3-carboxymuconic acid semialdehyde	s__Eubacterium_ramulus	0.0505186	0.0381693	1.32354	0.188072	0.708831
Indole-3-ethanol	s__Megasphaera_elsdenii	0.033267	0.0251449	1.32301	0.188246	0.708831
2-Oxoadipate	s__Roseburia_inulinivorans	-0.0361278	0.0273355	-1.32164	0.188701	0.708933
Anthranilate	s__Alistipes_putredinis	0.0245692	0.0186222	1.31935	0.189462	0.708933
3-Hydroxyanthranilic acid	s__Bacteroides_uniformis	0.0287552	0.0217962	1.31928	0.189488	0.708933
2-Amino-3-carboxymuconic acid semialdehyde	s__Blautia_wexlerae	0.0431755	0.0327776	1.31723	0.190172	0.708933
Platelet serotonin	s__Alistipes_indistinctus	-0.0359047	0.0272898	-1.31568	0.190688	0.708933
Platelet serotonin	s__Holdemanella_biformis	0.0438405	0.0333632	1.31404	0.19124	0.708933
Indole-3-propionic acid	s__Mitsuokella_multacida	0.0390928	0.0297813	1.31266	0.191701	0.708933
3-Hydroxyanthranilic acid	s__Prevotella_sp_CAG_520	0.0218028	0.0166152	1.31222	0.191849	0.708933
5-Hydroxyindoleacetate	s__Firmicutes_bacterium_CAG_94	-0.0414287	0.0315809	-1.31183	0.191983	0.708933
Anthranilate	s__Prevotella_sp_CAG_1092	-0.0289656	0.0220948	-1.31097	0.192273	0.708933
2-Amino-3-carboxymuconic acid semialdehyde	s__Anaerostipes_hadrus	-0.0457428	0.0348986	-1.31073	0.19235	0.708933
Indoxyl	s__Coprococcus_catus	-0.0388097	0.0296347	-1.3096	0.192732	0.708933
5-Hydroxytryptophol	s__Eubacterium_ramulus	0.0508738	0.0388476	1.30957	0.192742	0.708933
Indoxyl	s__Bacteroides_ovatus	0.0305033	0.0233006	1.30912	0.192894	0.708933
Indole-3-acetaldehyde	s__Flavonifractor_plautii	-0.0342956	0.0262266	-1.30767	0.193386	0.708933
Picolinic acid	s__Clostridium_sp_CAG_58	-0.0383037	0.0292922	-1.30764	0.193394	0.708933
Indole-3-carboxaldehyde	s__Bacteroides_sp_CAG_530	0.035035	0.0268211	1.30625	0.193867	0.708933
Indoxyl	s__Bacteroides_xylanisolvens	0.0374744	0.0286922	1.30609	0.193922	0.708933
Platelet serotonin	s__Dorea_longicatena	0.0422984	0.0323935	1.30577	0.19403	0.708933
Indole-3-acetaldehyde	s__Oscillibacter_sp_57_20	-0.0292404	0.0224039	-1.30515	0.19424	0.708933
2-Amino-3-carboxymuconic acid semialdehyde	s__Ruminococcus_bicirculans	-0.0398062	0.0305211	-1.30422	0.194556	0.708995
Indoleacetyl glutamine	s__Firmicutes_bacterium_CAG_83	0.0349637	0.0268347	1.30293	0.194994	0.709503
Indole-3-carboxaldehyde	s__Bacteroides_caccae	-0.0313894	0.0241136	-1.30173	0.195403	0.709904
3-Hydroxyanthranilic acid	s__Catenibacterium_mitsuokai	0.0360423	0.0277467	1.29897	0.196344	0.711228
Indoxyl	s__Eubacterium_sp_CAG_180	0.0265928	0.0204732	1.29891	0.196366	0.711228
5-Hydroxytryptophol	s__Holdemanella_biformis	0.0431015	0.0332411	1.29663	0.197146	0.712823
Indole-3-propionic acid	s__Bilophila_wadsworthia	-0.033496	0.0258752	-1.29452	0.197871	0.712823
Melatonin	s__Blautia_wexlerae	-0.0432894	0.0334743	-1.29321	0.198323	0.712823
5-Methoxyindoleacetate	s__Roseburia_inulinivorans	-0.0353826	0.0273655	-1.29296	0.198408	0.712823
Indole-3-ethanol	s__Odoribacter_splanchnicus	0.034685	0.02685	1.29181	0.198806	0.712823
2-Oxoadipate	s__Bacteroides_caccae	-0.0314605	0.0243609	-1.29143	0.198937	0.712823
Indoleacetyl glutamine	s__Roseburia_inulinivorans	0.0358931	0.0278052	1.29088	0.199129	0.712823
3-Hydroxyanthranilic acid	s__Bacteroides_ovatus	-0.030226	0.0234191	-1.29065	0.199207	0.712823
Indoxyl sulfate	s__Escherichia_coli	0.0281954	0.0218887	1.28813	0.200082	0.714478
Melatonin	s__Firmicutes_bacterium_CAG_94	-0.0410766	0.0319022	-1.28758	0.20027	0.714478
5-Methoxyindoleacetate	s__Acidaminococcus_fermentans	0.0332724	0.0258688	1.2862	0.20075	0.715116
5-Hydroxyindoleacetate	s__Bacteroides_vulgatus	-0.0292012	0.0227445	-1.28388	0.201559	0.716151
5-Methoxytryptamine	s__Ruminococcus_bicirculans	-0.0397883	0.0310072	-1.28319	0.201798	0.716151
4,6-Dihydroxyquinoline	s__Brachyspira_sp_CAG_700	0.0289255	0.022582	1.28091	0.202597	0.716151
5-Methoxytryptamine	s__Bacteroides_vulgatus	0.0292607	0.0228517	1.28046	0.202754	0.716151
Indoleacetyl glutamine	s__Ruminococcus_bicirculans	-0.0396852	0.0309943	-1.2804	0.202774	0.716151
Indole-3-acetate	s__Firmicutes_bacterium_CAG_94	-0.0395558	0.0308984	-1.28019	0.202849	0.716151
5-Methoxyindoleacetate	s__Eubacterium_eligens	0.0341993	0.026749	1.27853	0.203432	0.716724
Indoleacrylic acid	s__Firmicutes_bacterium_CAG_110	0.0271172	0.0212183	1.27801	0.203615	0.716724
2-Amino-3-carboxymuconic acid semialdehyde	s__Roseburia_faecis	-0.0333967	0.0262529	-1.27212	0.205693	0.722967
5-Hydroxyindoleacetate	s__Ruminococcus_bromii	0.0291258	0.0229428	1.2695	0.206622	0.724315
Tryptophan	s__Brachyspira_sp_CAG_700	-0.0297073	0.0234373	-1.26752	0.207326	0.724315
Indole-3-acetaldehyde	s__Bacteroides_vulgatus	-0.028928	0.0228348	-1.26684	0.207569	0.724315
Indole-3-propionic acid	s__Prevotella_sp_AM42_24	-0.0274238	0.021649	-1.26675	0.2076	0.724315
3-Hydroxyanthranilic acid	s__Agathobaculum_butyriciproducens	0.0454034	0.0358627	1.26603	0.207856	0.724315
Indole-3-acetaldehyde	s__Bacteroides_cellulosilyticus	0.0368927	0.0291599	1.26518	0.208159	0.724315
Anthranilate	s__Lawsonibacter_asaccharolyticus	0.0375148	0.029656	1.265	0.208226	0.724315
Indole-3-propionic acid	s__Collinsella_aerofaciens	0.0441641	0.0349487	1.26368	0.208696	0.724315
Indole-3-acetate	s__Bacteroides_xylanisolvens	0.0367361	0.0290787	1.26334	0.20882	0.724315
Indole-3-propionic acid	s__Prevotella_stercorea	-0.0256414	0.0203283	-1.26136	0.209526	0.725004
5-Hydroxyindoleacetate	s__Bacteroides_fragilis	-0.0329711	0.0261476	-1.26096	0.209671	0.725004
4,6-Dihydroxyquinoline	s__Ruminococcus_bicirculans	0.0378493	0.0300337	1.26023	0.209934	0.725004
5-Methoxytryptamine	s__Odoribacter_splanchnicus	0.0337939	0.0268998	1.25629	0.211355	0.727042
3-Hydroxyanthranilic acid	s__Roseburia_intestinalis	-0.0310623	0.0247292	-1.2561	0.211423	0.727042
5-Methoxyindoleacetate	s__Coprococcus_comes	0.0383506	0.0305328	1.25605	0.211442	0.727042
2-Oxoadipate	s__Prevotella_sp_AM42_24	0.0270845	0.0216001	1.2539	0.212217	0.728654
5-Methoxyindoleacetate	s__Firmicutes_bacterium_CAG_170	0.0251711	0.0201159	1.25131	0.21316	0.730624
2-Amino-3-carboxymuconic acid semialdehyde	s__Firmicutes_bacterium_CAG_94	0.0390914	0.0312574	1.25063	0.213406	0.730624
Indole-3-ethanol	s__Parasutterella_excrementihominis	0.030397	0.0243262	1.24956	0.213796	0.730904
Formyl-N-acetyl-5-methoxykynurenamine	s__Bacteroides_ovatus	-0.0283787	0.022727	-1.24867	0.214118	0.730954
5-Methoxytryptamine	s__Bacteroides_uniformis	0.028158	0.022587	1.24665	0.214858	0.731968
Indoleacrylic acid	s__Faecalibacterium_prausnitzii	0.0455404	0.0365575	1.24572	0.215197	0.731968
5-Hydroxytryptophol	s__Flavonifractor_plautii	-0.0327656	0.0263157	-1.24509	0.215426	0.731968
Indole-3-ethanol	s__Streptococcus_parasanguinis	-0.0540401	0.0434235	-1.24449	0.215647	0.731968
3-Hydroxyanthranilic acid	s__Collinsella_aerofaciens	-0.0425861	0.0342593	-1.24305	0.216176	0.732716
2-Oxoadipate	s__Clostridium_sp_CAG_58	-0.0368522	0.029727	-1.23969	0.217414	0.733927
Platelet serotonin	s__Bacteroides_stercoris	-0.0291782	0.0235567	-1.23863	0.217802	0.733927
2-Amino-3-carboxymuconic acid semialdehyde	s__Firmicutes_bacterium_CAG_83	0.0327371	0.0264487	1.23776	0.218126	0.733927
Indole-3-ethanol	s__Butyricimonas_virosa	0.0336676	0.0272026	1.23766	0.218162	0.733927
2-Amino-3-carboxymuconic acid semialdehyde	s__Blautia_obeum	0.0411328	0.0332522	1.237	0.218408	0.733927
2-Amino-3-carboxymuconic acid semialdehyde	s__Collinsella_aerofaciens	0.0432049	0.0349297	1.23691	0.218439	0.733927
Formyl-N-acetyl-5-methoxykynurenamine	s__Blautia_wexlerae	0.0385856	0.0312127	1.23622	0.218696	0.733927
Indoxyl	s__Collinsella_stercoris	0.0437046	0.0354424	1.23312	0.219846	0.736748
Melatonin	s__Roseburia_intestinalis	-0.0316966	0.0257475	-1.23106	0.220613	0.738277
2-Amino-3-carboxymuconic acid semialdehyde	s__Desulfovibrio_piger	0.0233727	0.0190142	1.22923	0.221296	0.739278
Indoxyl	s__Paraprevotella_xylaniphila	0.0281482	0.022911	1.22859	0.221535	0.739278
Indole-3-acetate	s__Agathobaculum_butyriciproducens	0.0443629	0.036167	1.22661	0.222274	0.740406
3-Hydroxyanthranilic acid	s__Paraprevotella_xylaniphila	-0.0282276	0.0230238	-1.22602	0.222496	0.740406
Indole-3-propionic acid	s__Roseburia_inulinivorans	0.0335547	0.0274279	1.22338	0.223489	0.74267
5-Methoxytryptamine	s__Alistipes_putredinis	0.0232645	0.0190727	1.21978	0.224843	0.744009
Indole-3-carboxaldehyde	s__Bifidobacterium_longum	-0.0282746	0.0231887	-1.21933	0.225016	0.744009
Indoleacrylic acid	s__Holdemanella_biformis	-0.0401851	0.0329807	-1.21844	0.22535	0.744009
Melatonin	s__Prevotella_sp_CAG_520	0.0210896	0.0173113	1.21826	0.22542	0.744009
Indole-3-acetaldehyde	s__Victivallis_vadensis	0.0276086	0.0226642	1.21816	0.225457	0.744009
Indole-3-acetaldehyde	s__Odoribacter_splanchnicus	-0.0326564	0.0268872	-1.21457	0.226819	0.746477
Melatonin	s__Eubacterium_sp_CAG_180	0.0260314	0.0214333	1.21453	0.226834	0.746477
2-Amino-3-carboxymuconic acid semialdehyde	s__Coprococcus_catus	0.0367379	0.0303912	1.20883	0.229009	0.75129
Indoleacrylic acid	s__Eubacterium_rectale	0.0338561	0.028016	1.20846	0.229153	0.75129
Indoleacrylic acid	s__Ruminococcus_torques	-0.033914	0.0281158	-1.20623	0.230008	0.75129
Indole-3-ethanol	s__Coprococcus_comes	0.0373685	0.0310054	1.20523	0.230393	0.75129
2-Oxoadipate	s__Brachyspira_sp_CAG_700	0.02762	0.0229399	1.20402	0.230858	0.75129
Indole-3-ethanol	s__Firmicutes_bacterium_CAG_170	0.0245932	0.0204265	1.20399	0.23087	0.75129
Anthranilate	s__Holdemanella_biformis	0.0390495	0.0324571	1.20311	0.231208	0.75129
Indoleacrylic acid	s__Eubacterium_siraeum	0.0246328	0.0204924	1.20204	0.23162	0.75129
Indole-3-ethanol	s__Oscillibacter_sp_57_20	0.0269408	0.0224129	1.20202	0.231628	0.75129
Indole-3-propionic acid	s__Alistipes_shahii	0.0274487	0.0228384	1.20187	0.231687	0.75129
5-Hydroxyindoleacetate	s__Holdemanella_biformis	0.03972	0.0330548	1.20164	0.231774	0.75129
Anthranilate	s__Prevotella_sp_885	-0.0219028	0.0182483	-1.20026	0.232307	0.751991
Indoleacrylic acid	s__Paraprevotella_xylaniphila	0.0284053	0.0236872	1.19919	0.232724	0.752316
Anthranilate	s__Anaerostipes_hadrus	0.04152	0.0346832	1.19712	0.233524	0.753679
2-Amino-3-carboxymuconic acid semialdehyde	s__Bifidobacterium_longum	-0.0280765	0.0234662	-1.19646	0.23378	0.753679
Indole-3-carboxaldehyde	s__Oscillibacter_sp_57_20	0.0261075	0.0218442	1.19517	0.234284	0.754281
2-Oxoadipate	s__Phascolarctobacterium_succinatutens	0.0247607	0.0207401	1.19386	0.234794	0.754752
Anthranilate	s__Butyricimonas_synergistica	0.0439075	0.0367993	1.19316	0.235066	0.754752
3-Hydroxyanthranilic acid	s__Olsenella_scatoligenes	0.049262	0.0413475	1.19142	0.235748	0.755879
Indoxyl sulfate	s__Desulfovibrionaceae_bacterium	-0.0264171	0.0221874	-1.19063	0.236053	0.755879
Anthranilate	s__Collinsella_stercoris	-0.0429005	0.0360609	-1.18967	0.236431	0.756071
Indole-3-propionic acid	s__Akkermansia_muciniphila	0.0251165	0.0211306	1.18863	0.236838	0.756353
Picolinic acid	s__Bifidobacterium_adolescentis	-0.0240525	0.020336	-1.18276	0.239151	0.762715
Anthranilate	s__Bifidobacterium_longum	-0.0274433	0.0232992	-1.17786	0.241088	0.766735
2-Amino-3-carboxymuconic acid semialdehyde	s__Proteobacteria_bacterium_CAG_139	0.034732	0.0295183	1.17662	0.241582	0.766735
Indole-3-carboxaldehyde	s__Firmicutes_bacterium_CAG_791	-0.0261666	0.022254	-1.17582	0.241903	0.766735
5-Hydroxyindoleacetate	s__Alistipes_indistinctus	0.0317942	0.0270446	1.17562	0.24198	0.766735
Anthranilate	s__Victivallis_vadensis	0.0260634	0.0221795	1.17511	0.242182	0.766735
Melatonin	s__Oscillibacter_sp_PC13	0.0529724	0.0450944	1.1747	0.242348	0.766735
Tryptophan	s__Acidaminococcus_fermentans	-0.0310323	0.026454	-1.17307	0.243	0.76719
Indole-3-propionic acid	s__Intestinimonas_butyriciproducens	0.0303825	0.0259113	1.17256	0.243202	0.76719
3-Hydroxyanthranilic acid	s__Prevotella_copri	-0.0211172	0.018024	-1.17161	0.243581	0.76719
Indole-3-acetate	s__Bilophila_wadsworthia	-0.0299752	0.0255956	-1.17111	0.243783	0.76719
Indoleacrylic acid	s__Streptococcus_parasanguinis	-0.05053	0.0432269	-1.16895	0.244649	0.768638
Indoleacrylic acid	s__Lawsonibacter_asaccharolyticus	0.0352453	0.0301668	1.16835	0.24489	0.768638
Anthranilate	s__Parasutterella_excrementihominis	0.0278055	0.0238298	1.16683	0.245499	0.768864
Platelet serotonin	s__Slackia_isoflavoniconvertens	0.035856	0.0307366	1.16656	0.245609	0.768864
Platelet serotonin	s__Oscillibacter_sp_CAG_241	0.0288339	0.0247759	1.16379	0.246726	0.769915
Indoleacrylic acid	s__Ruminococcus_bromii	0.0266508	0.0229185	1.16285	0.247106	0.769915
Platelet serotonin	s__Blautia_obeum	-0.0394927	0.0339929	-1.16179	0.247533	0.769915
5-Hydroxytryptophol	s__Ruminococcus_bicirculans	0.0361119	0.0311024	1.16106	0.247828	0.769915
Indole-3-ethanol	s__Roseburia_hominis	0.0300982	0.0259252	1.16096	0.24787	0.769915
5-Hydroxyindoleacetate	s__Oscillibacter_sp_PC13	0.0518116	0.0446574	1.1602	0.248177	0.769915
5-Hydroxytryptophol	s__Megasphaera_elsdenii	-0.0293166	0.0252704	-1.16011	0.248213	0.769915
Indoleacrylic acid	s__Ruminococcus_lactaris	0.0400167	0.0345253	1.15905	0.248644	0.770245
4,6-Dihydroxyquinoline	s__Bacteroides_cellulosilyticus	0.0327288	0.028292	1.15682	0.249552	0.771447
Indole-3-acetate	s__Bacteroides_uniformis	0.0254519	0.0220076	1.1565	0.249681	0.771447
5-Methoxytryptamine	s__Oscillibacter_sp_PC13	0.0517894	0.0448689	1.15424	0.250605	0.773296
Tryptophan	s__Butyricimonas_virosa	-0.0315982	0.0273994	-1.15324	0.25101	0.773509
Indoxyl sulfate	s__Collinsella_stercoris	-0.041663	0.0361509	-1.15247	0.251325	0.773509
5-Hydroxyindoleacetate	s__Alistipes_shahii	0.0264583	0.0230823	1.14626	0.253876	0.776906
Indoleacrylic acid	s__Alistipes_indistinctus	0.0309416	0.0269956	1.14617	0.253914	0.776906
5-Methoxytryptamine	s__Alistipes_finegoldii	0.0248218	0.0216584	1.14606	0.253961	0.776906
Melatonin	s__Firmicutes_bacterium_CAG_83	0.0309535	0.0270278	1.14524	0.254296	0.776906
Anthranilate	s__Roseburia_inulinivorans	-0.031175	0.0272259	-1.14505	0.254376	0.776906
3-Methyldioxyindole	s__Parabacteroides_distasonis	-0.0253557	0.0221686	-1.14377	0.254906	0.776906
Indole-3-acetaldehyde	s__Bacteroides_dorei	0.0233537	0.0204361	1.14277	0.255319	0.776906
Indole-3-acetate	s__Barnesiella_intestinihominis	0.0275655	0.0241238	1.14267	0.255361	0.776906
Indole-3-ethanol	s__Oscillibacter_sp_PC13	0.0511977	0.0448065	1.14264	0.255372	0.776906
Indoxyl	s__Bacteroides_dorei	0.0224356	0.0196564	1.14139	0.25589	0.777003
Indoleacetyl glutamine	s__Ruminococcus_bromii	-0.0263077	0.0230683	-1.14042	0.25629	0.777003
5-Methoxyindoleacetate	s__Eubacterium_siraeum	0.0231509	0.0203082	1.13998	0.256474	0.777003
Platelet serotonin	s__Prevotella_sp_CAG_1092	0.0259494	0.0227745	1.13941	0.256712	0.777003
Indole-3-propionic acid	s__Desulfovibrio_piger	0.021636	0.0190462	1.13598	0.258139	0.780329
Indole-3-propionic acid	s__Firmicutes_bacterium_CAG_83	0.0300199	0.0264962	1.13299	0.259387	0.783104
Indole-3-carboxaldehyde	s__Coprococcus_catus	-0.0340303	0.0300597	-1.13209	0.259764	0.783248
Indoxyl sulfate	s__Eubacterium_hallii	-0.0402384	0.0356219	-1.1296	0.260809	0.784307
3-Hydroxyanthranilic acid	s__Firmicutes_bacterium_CAG_94	0.0346518	0.0306945	1.12893	0.261091	0.784307
Indoxyl	s__Bifidobacterium_adolescentis	0.0227643	0.0201725	1.12848	0.261278	0.784307
Indole-3-ethanol	s__Flavonifractor_plautii	-0.0296138	0.0262557	-1.1279	0.261523	0.784307
Indole-3-propionic acid	s__Sutterella_parvirubra	-0.0351368	0.0311684	-1.12732	0.261766	0.784307
Formyl-N-acetyl-5-methoxykynurenamine	s__Phascolarctobacterium_succinatutens	0.0222496	0.0197774	1.125	0.262743	0.784596
Picolinic acid	s__Coprococcus_catus	-0.0336726	0.0299431	-1.12455	0.262934	0.784596
4,6-Dihydroxyquinoline	s__Fusicatenibacter_saccharivorans	0.0381494	0.0339545	1.12355	0.263358	0.784596
5-Methoxytryptamine	s__Oscillibacter_sp_CAG_241	0.0276844	0.0246433	1.12341	0.263418	0.784596
Picolinic acid	s__Ruthenibacterium_lactatiformans	0.0353507	0.0314737	1.12318	0.263513	0.784596
Indoleacrylic acid	s__Oscillibacter_sp_CAG_241	0.0273716	0.0244785	1.11819	0.265631	0.789912
Indole-3-propionic acid	s__Lawsonibacter_asaccharolyticus	0.0334474	0.0299397	1.11716	0.266068	0.790223
Indole-3-carboxaldehyde	s__Pseudoflavonifractor_sp_An184	-0.0357048	0.0320835	-1.11287	0.267901	0.794504
Indoxyl	s__Proteobacteria_bacterium_CAG_139	0.03206	0.0288293	1.11206	0.268246	0.794504
Picolinic acid	s__Eubacterium_sp_CAG_38	0.032323	0.0290821	1.11144	0.268513	0.794504
Indole-3-ethanol	s__Roseburia_faecis	0.029554	0.0266664	1.10829	0.269867	0.795386
4,6-Dihydroxyquinoline	s__Alistipes_shahii	0.0248871	0.0224648	1.10783	0.270063	0.795386
Formyl-N-acetyl-5-methoxykynurenamine	s__Eubacterium_sp_CAG_38	-0.0311152	0.028108	-1.10699	0.270426	0.795386
Indoxyl sulfate	s__Fusicatenibacter_saccharivorans	-0.0380143	0.034348	-1.10674	0.270533	0.795386
Indoxyl sulfate	s__Gemmiger_formicilis	-0.0409103	0.0369754	-1.10642	0.27067	0.795386
2-Amino-3-carboxymuconic acid semialdehyde	s__Dorea_formicigenerans	0.038196	0.034533	1.10607	0.27082	0.795386
Formyl-N-acetyl-5-methoxykynurenamine	s__Parabacteroides_distasonis	-0.0246455	0.0223016	-1.1051	0.271239	0.795634
2-Oxoadipate	s__Bacteroides_dorei	0.0222076	0.0201129	1.10415	0.271649	0.795854
Indole-3-propionic acid	s__Flavonifractor_plautii	-0.0285726	0.0259152	-1.10254	0.272344	0.796909
Indoleacetyl glutamine	s__Faecalibacterium_prausnitzii	0.0405804	0.0368383	1.10158	0.272759	0.797141
5-Methoxytryptamine	s__Parasutterella_excrementihominis	-0.0267688	0.0243972	-1.09721	0.274659	0.799138
Formyl-N-acetyl-5-methoxykynurenamine	s__Oscillibacter_sp_PC13	0.046135	0.0420531	1.09707	0.274721	0.799138
Anthranilate	s__Bacteroides_xylanisolvens	0.0320721	0.0292388	1.0969	0.274792	0.799138
Indole-3-ethanol	s__Eubacterium_hallii	-0.0398435	0.036325	-1.09686	0.274811	0.799138
Indole-3-acetate	s__Butyricimonas_synergistica	0.0402141	0.0366869	1.09614	0.275124	0.799138
5-Methoxyindoleacetate	s__Bifidobacterium_longum	0.0256714	0.0234698	1.0938	0.276144	0.80023
4,6-Dihydroxyquinoline	s__Roseburia_faecis	0.0282802	0.0258653	1.09337	0.276335	0.80023
Indole-3-carboxaldehyde	s__Firmicutes_bacterium_CAG_94	-0.0338058	0.0309398	-1.09263	0.276658	0.80023
Indole-3-propionic acid	s__Eubacterium_rectale	0.0303867	0.0278216	1.0922	0.276847	0.80023
Tryptophan	s__Eubacterium_eligens	0.0298542	0.0273723	1.09067	0.277516	0.801187
Melatonin	s__Brachyspira_sp_CAG_700	0.0255217	0.0234836	1.08679	0.279223	0.802208
2-Amino-3-carboxymuconic acid semialdehyde	s__Agathobaculum_butyriciproducens	0.0397759	0.0366235	1.08608	0.279536	0.802208
Formyl-N-acetyl-5-methoxykynurenamine	s__Megasphaera_elsdenii	0.0256374	0.0236438	1.08432	0.28031	0.802208
Indoxyl	s__Dorea_formicigenerans	-0.0365482	0.0337137	-1.08408	0.280417	0.802208
Indole-3-carboxaldehyde	s__Eubacterium_sp_CAG_38	0.0316516	0.0292043	1.0838	0.280541	0.802208
5-Methoxytryptamine	s__Firmicutes_bacterium_CAG_94	0.0344533	0.0317975	1.08352	0.280662	0.802208
Tryptophan	s__Catenibacterium_mitsuokai	-0.0312893	0.0289329	-1.08144	0.281582	0.802208
Indoleacetyl glutamine	s__Mitsuokella_multacida	0.0327359	0.0302774	1.0812	0.281691	0.802208
2-Amino-3-carboxymuconic acid semialdehyde	s__Eubacterium_rectale	0.0300369	0.0278019	1.08039	0.282049	0.802208
5-Methoxyindoleacetate	s__Barnesiella_intestinihominis	0.0263289	0.0243915	1.07943	0.282475	0.802208
Formyl-N-acetyl-5-methoxykynurenamine	s__Bacteroides_xylanisolvens	0.030234	0.0280289	1.07867	0.28281	0.802208
Indoxyl	s__Ruminococcus_bromii	0.023922	0.0221905	1.07803	0.283096	0.802208
Indole-3-propionic acid	s__Roseburia_intestinalis	0.0271965	0.0252739	1.07607	0.283968	0.802208
Melatonin	s__Bacteroides_vulgatus	-0.0247617	0.0230147	-1.0759	0.284043	0.802208
Indole-3-carboxaldehyde	s__Firmicutes_bacterium_CAG_95	0.0296916	0.0276555	1.07363	0.285058	0.802208
Formyl-N-acetyl-5-methoxykynurenamine	s__Bacteroides_thetaiotaomicron	-0.023919	0.0222816	-1.07349	0.285121	0.802208
Indole-3-ethanol	s__Dorea_formicigenerans	-0.0376049	0.0350328	-1.07342	0.285151	0.802208
Indole-3-ethanol	s__Coprococcus_eutactus	-0.0282398	0.0263187	-1.07299	0.285342	0.802208
5-Methoxytryptamine	s__Eubacterium_rectale	-0.0303003	0.0282405	-1.07294	0.285365	0.802208
5-Methoxytryptamine	s__Gemmiger_formicilis	-0.0405081	0.0377619	-1.07273	0.285461	0.802208
Indole-3-propionic acid	s__Bifidobacterium_longum	-0.0252064	0.0235115	-1.07209	0.285746	0.802208
Formyl-N-acetyl-5-methoxykynurenamine	s__Holdemanella_biformis	0.0333749	0.031146	1.07156	0.285981	0.802208
5-Hydroxytryptophol	s__Bacteroides_thetaiotaomicron	0.0255351	0.023831	1.07151	0.286005	0.802208
Indole-3-ethanol	s__Fusicatenibacter_saccharivorans	0.0374987	0.0350268	1.07057	0.286425	0.802208
Indole-3-carboxaldehyde	s__Brachyspira_sp_CAG_700	-0.0243299	0.0227367	-1.07007	0.28665	0.802208
Indole-3-carboxaldehyde	s__Butyricimonas_synergistica	-0.0392424	0.0366797	-1.06987	0.286741	0.802208
Indole-3-ethanol	s__Bacteroides_cellulosilyticus	0.0312148	0.0291947	1.0692	0.287042	0.802208
Indole-3-carboxaldehyde	s__Roseburia_hominis	0.0269974	0.0252866	1.06765	0.287734	0.802208
Tryptophan	s__Bacteroides_caccae	0.026631	0.0249569	1.06708	0.287992	0.802208
5-Methoxyindoleacetate	s__Butyricimonas_virosa	0.028628	0.0268431	1.06649	0.288256	0.802208
5-Hydroxytryptophol	s__Firmicutes_bacterium_CAG_95	0.0303636	0.0284752	1.06632	0.288336	0.802208
5-Hydroxytryptophol	s__Paraprevotella_xylaniphila	0.0254678	0.0239215	1.06464	0.289091	0.802353
Indoxyl sulfate	s__Ruminococcus_lactaris	0.0362756	0.0340737	1.06462	0.2891	0.802353
Anthranilate	s__Slackia_isoflavoniconvertens	-0.0317944	0.0298961	-1.0635	0.289607	0.802353
Tryptophan	s__Prevotella_sp_AM42_24	-0.0235115	0.0221209	-1.06286	0.289895	0.802353
5-Hydroxytryptophol	s__Alistipes_putredinis	0.020331	0.0191358	1.06246	0.290076	0.802353
2-Amino-3-carboxymuconic acid semialdehyde	s__Ruminococcus_bromii	0.024138	0.0227373	1.06161	0.290462	0.802485
2-Amino-3-carboxymuconic acid semialdehyde	s__Ruthenibacterium_lactatiformans	0.0338991	0.0319871	1.05977	0.291291	0.80384
Indoxyl sulfate	s__Brachyspira_sp_CAG_700	-0.0242163	0.0228875	-1.05806	0.29207	0.804598
5-Methoxytryptamine	s__Desulfovibrio_piger	0.0204443	0.019343	1.05694	0.292579	0.804598
3-Hydroxyanthranilic acid	s__Bifidobacterium_longum	0.024358	0.0230459	1.05693	0.292581	0.804598
Melatonin	s__Prevotella_stercorea	0.0219185	0.0207778	1.0549	0.293506	0.805405
Indole-3-acetate	s__Bifidobacterium_longum	0.024478	0.0232331	1.05358	0.294107	0.805405
5-Methoxytryptamine	s__Ruminococcus_torques	-0.0298536	0.0283451	-1.05322	0.294273	0.805405
Picolinic acid	s__Bacteroides_stercoris	-0.0239469	0.0227405	-1.05305	0.294349	0.805405
Indole-3-acetaldehyde	s__Butyricimonas_virosa	-0.028698	0.0272652	-1.05255	0.294577	0.805405
3-Methyldioxyindole	s__Ruminococcus_torques	0.0277514	0.0264039	1.05103	0.295271	0.805405
Anthranilate	s__Firmicutes_bacterium_CAG_110	0.0219787	0.0209222	1.0505	0.295516	0.805405
Platelet serotonin	s__Prevotella_stercorea	0.0218331	0.0207897	1.05019	0.295656	0.805405
Picolinic acid	s__Bacteroides_cellulosilyticus	-0.0297319	0.0283446	-1.04894	0.296228	0.805405
Indoxyl	s__Roseburia_hominis	0.0261871	0.0249759	1.0485	0.296433	0.805405
Indoleacrylic acid	s__Odoribacter_splanchnicus	0.0280397	0.0267696	1.04744	0.296916	0.805405
2-Oxoadipate	s__Coprococcus_catus	-0.031827	0.0303871	-1.04739	0.296942	0.805405
Indole-3-ethanol	s__Pseudoflavonifractor_sp_An184	0.0344668	0.0329397	1.04636	0.297414	0.805764
3-Hydroxyanthranilic acid	s__Bifidobacterium_adolescentis	0.0211966	0.0202859	1.0449	0.298088	0.806671
Indole-3-acetaldehyde	s__Acidaminococcus_fermentans	-0.0274718	0.0263313	-1.04331	0.298818	0.807725
5-Methoxytryptamine	s__Bilophila_wadsworthia	-0.027415	0.0263219	-1.04153	0.299639	0.808836
Indole-3-carboxaldehyde	s__Desulfovibrio_piger	0.0195953	0.0188253	1.04091	0.299928	0.808836
3-Hydroxyanthranilic acid	s__Parabacteroides_sp_CAG_409	0.0355704	0.0342287	1.0392	0.300719	0.808836
Platelet serotonin	s__Intestinimonas_butyriciproducens	0.0274913	0.0264793	1.03822	0.301172	0.808836
2-Oxoadipate	s__Megasphaera_elsdenii	0.0257539	0.0248201	1.03763	0.301448	0.808836
Tryptophan	s__Blautia_obeum	0.0352709	0.0340018	1.03732	0.301587	0.808836
Anthranilate	s__Bacteroides_uniformis	0.0229417	0.0221174	1.03727	0.301611	0.808836
3-Methyldioxyindole	s__Bacteroides_vulgatus	-0.0220538	0.0213345	-1.03372	0.303265	0.812353
Indole-3-carboxaldehyde	s__Victivallis_vadensis	0.0227973	0.0221108	1.03105	0.304509	0.812754
5-Methoxyindoleacetate	s__Faecalibacterium_prausnitzii	0.0373977	0.0362782	1.03086	0.304597	0.812754
Indole-3-acetate	s__Prevotella_sp_CAG_279	0.0197954	0.019213	1.03031	0.304854	0.812754
Indole-3-acetaldehyde	s__Sutterella_parvirubra	0.0325843	0.0316309	1.03014	0.304934	0.812754
Indole-3-acetate	s__Holdemanella_biformis	0.0333353	0.0323792	1.02953	0.30522	0.812754
5-Methoxyindoleacetate	s__Alistipes_indistinctus	0.0275395	0.0267645	1.02896	0.305487	0.812754
3-Hydroxyanthranilic acid	s__Odoribacter_splanchnicus	-0.0267666	0.0260307	-1.02827	0.305809	0.812754
Indoxyl sulfate	s__Desulfovibrio_piger	-0.019436	0.0189506	-1.02562	0.307053	0.814764
Indoleacrylic acid	s__Acidaminococcus_fermentans	0.0268406	0.0261809	1.0252	0.307251	0.814764
3-Methyldioxyindole	s__Escherichia_coli	-0.0213361	0.0208676	-1.02245	0.308541	0.816697
4,6-Dihydroxyquinoline	s__Eubacterium_hallii	-0.0360333	0.0352512	-1.02219	0.308667	0.816697
Indoxyl	s__Ruminococcus_bicirculans	0.030482	0.0298691	1.02052	0.309454	0.817867
5-Methoxyindoleacetate	s__Roseburia_faecis	0.0267835	0.0262928	1.01866	0.310331	0.818956
5-Methoxytryptamine	s__Anaerostipes_hadrus	-0.0361482	0.0355428	-1.01703	0.311103	0.818956
Indoxyl	s__Firmicutes_bacterium_CAG_791	0.0223714	0.0220074	1.01654	0.311336	0.818956
Indole-3-ethanol	s__Olsenella_scatoligenes	0.0434444	0.0428181	1.01463	0.312243	0.818956
Platelet serotonin	s__Escherichia_coli	-0.022816	0.0225327	-1.01257	0.31322	0.818956
Platelet serotonin	s__Pseudoflavonifractor_sp_An184	-0.033587	0.033188	-1.01202	0.313482	0.818956
Formyl-N-acetyl-5-methoxykynurenamine	s__Coprococcus_catus	0.0292821	0.028967	1.01088	0.314026	0.818956
3-Methyldioxyindole	s__Ruminococcus_bicirculans	-0.0292667	0.0289547	-1.01077	0.314077	0.818956
Platelet serotonin	s__Coprococcus_comes	0.0315918	0.031284	1.00984	0.314523	0.818956
Indoleacetyl glutamine	s__Bacteroides_fragilis	-0.0265723	0.0263177	-1.00967	0.314602	0.818956
Anthranilate	s__Roseburia_faecis	0.0263662	0.0261234	1.00929	0.314783	0.818956
Indole-3-ethanol	s__Firmicutes_bacterium_CAG_94	-0.0320633	0.0317694	-1.00925	0.314804	0.818956
Indole-3-acetate	s__Brachyspira_sp_CAG_700	0.0229585	0.0227578	1.00882	0.31501	0.818956
Indole-3-propionic acid	s__Firmicutes_bacterium_CAG_94	-0.031623	0.0313505	-1.00869	0.315071	0.818956
3-Hydroxyanthranilic acid	s__Clostridium_sp_CAG_58	-0.0294851	0.0292647	-1.00753	0.315626	0.818956
2-Amino-3-carboxymuconic acid semialdehyde	s__Firmicutes_bacterium_CAG_95	0.0282047	0.0279956	1.00747	0.315655	0.818956
Indoleacrylic acid	s__Prevotella_sp_CAG_5226	0.0193234	0.0192147	1.00565	0.316525	0.818956
Picolinic acid	s__Oscillibacter_sp_57_20	-0.0219088	0.0217941	-1.00526	0.316713	0.818956
2-Amino-3-carboxymuconic acid semialdehyde	s__Parasutterella_excrementihominis	0.0241488	0.0240384	1.00459	0.317034	0.818956
Indole-3-propionic acid	s__Oscillibacter_sp_57_20	0.0222547	0.0221555	1.00448	0.317088	0.818956
Anthranilate	s__Escherichia_coli	0.0219954	0.021898	1.00445	0.317104	0.818956
Indoleacetyl glutamine	s__Fusicatenibacter_saccharivorans	0.0350992	0.035084	1.00043	0.319033	0.822008
5-Methoxyindoleacetate	s__Paraprevotella_xylaniphila	0.0234637	0.0235017	0.998382	0.320023	0.822008
Indole-3-acetaldehyde	s__Parasutterella_excrementihominis	0.0243354	0.0243959	0.997519	0.32044	0.822008
Indoleacetyl glutamine	s__Odoribacter_splanchnicus	-0.0268674	0.0269502	-0.996929	0.320725	0.822008
Indole-3-acetaldehyde	s__Bacteroides_caccae	0.0247502	0.0248271	0.996906	0.320736	0.822008
5-Hydroxyindoleacetate	s__Desulfovibrio_piger	0.0191779	0.0192625	0.995613	0.321362	0.822008
Indole-3-ethanol	s__Bacteroides_caccae	-0.0246982	0.024812	-0.995415	0.321458	0.822008
4,6-Dihydroxyquinoline	s__Prevotella_sp_AM42_24	0.0212286	0.0213283	0.995327	0.3215	0.822008
Picolinic acid	s__Dorea_longicatena	0.0311567	0.0313069	0.995203	0.32156	0.822008
2-Oxoadipate	s__Alistipes_indistinctus	0.0266051	0.0267505	0.994566	0.321869	0.822008
5-Hydroxyindoleacetate	s__Bifidobacterium_adolescentis	0.0207696	0.0209173	0.992939	0.322658	0.822008
2-Oxoadipate	s__Bacteroides_stercoris	-0.0228711	0.0230739	-0.99121	0.323498	0.822008
2-Amino-3-carboxymuconic acid semialdehyde	s__Sutterella_parvirubra	-0.0308752	0.0311791	-0.990255	0.323963	0.822008
Melatonin	s__Prevotella_sp_CAG_1092	-0.0225619	0.0227912	-0.989941	0.324115	0.822008
Indole-3-carboxaldehyde	s__Ruminococcus_torques	-0.027317	0.0275969	-0.989857	0.324156	0.822008
3-Methyldioxyindole	s__Prevotella_sp_CAG_5226	0.0178392	0.0180221	0.98985	0.324159	0.822008
Indole-3-carboxaldehyde	s__Escherichia_coli	0.0215622	0.0218055	0.988843	0.32465	0.822008
5-Hydroxyindoleacetate	s__Akkermansia_muciniphila	-0.0211247	0.0213822	-0.987961	0.32508	0.822008
Tryptophan	s__Coprococcus_catus	0.0306777	0.0310804	0.987044	0.325528	0.822008
Platelet serotonin	s__Butyricimonas_virosa	0.0271036	0.0274606	0.987001	0.325549	0.822008
Indole-3-acetate	s__Bacteroides_ovatus	0.0233375	0.0236736	0.9858	0.326136	0.822008
3-Hydroxyanthranilic acid	s__Firmicutes_bacterium_CAG_95	0.0270682	0.0274647	0.985563	0.326252	0.822008
Tryptophan	s__Clostridium_sp_CAG_58	0.0300095	0.0304587	0.98525	0.326405	0.822008
Indole-3-carboxaldehyde	s__Bifidobacterium_adolescentis	-0.0201384	0.0204514	-0.984699	0.326674	0.822008
5-Methoxytryptamine	s__Firmicutes_bacterium_CAG_95	-0.0279892	0.0284406	-0.984128	0.326953	0.822008
2-Amino-3-carboxymuconic acid semialdehyde	s__Bacteroides_uniformis	-0.0219027	0.0222896	-0.982643	0.327681	0.822008
5-Hydroxyindoleacetate	s__Barnesiella_intestinihominis	0.0242641	0.024698	0.982433	0.327784	0.822008
Indoleacrylic acid	s__Oscillibacter_sp_57_20	0.0219315	0.0223379	0.981806	0.328092	0.822008
2-Oxoadipate	s__Proteobacteria_bacterium_CAG_139	-0.0289504	0.0295212	-0.980666	0.328652	0.822008
5-Methoxyindoleacetate	s__Bacteroides_ovatus	0.0234608	0.023924	0.98064	0.328665	0.822008
5-Hydroxyindoleacetate	s__Bacteroides_xylanisolvens	0.0292039	0.0298055	0.979815	0.32907	0.822156
3-Hydroxyanthranilic acid	s__Oscillibacter_sp_CAG_241	0.0232382	0.0238273	0.975276	0.331307	0.826792
Indoleacetyl glutamine	s__Dorea_longicatena	0.0314515	0.0322906	0.974016	0.33193	0.826792
2-Amino-3-carboxymuconic acid semialdehyde	s__Dorea_longicatena	0.0309747	0.0318054	0.973882	0.331996	0.826792
Melatonin	s__Alistipes_putredinis	0.0186856	0.0192133	0.972532	0.332664	0.826792
2-Amino-3-carboxymuconic acid semialdehyde	s__Oscillibacter_sp_57_20	0.0215127	0.0221433	0.971521	0.333165	0.826792
4,6-Dihydroxyquinoline	s__Eubacterium_eligens	0.0256489	0.0264026	0.971453	0.333199	0.826792
Indole-3-propionic acid	s__Coprococcus_eutactus	0.0252263	0.0259932	0.970499	0.333672	0.826792
Indoxyl sulfate	s__Bacteroides_stercoris	0.0223148	0.0229949	0.970423	0.33371	0.826792
5-Methoxyindoleacetate	s__Bacteroides_cellulosilyticus	0.0278859	0.0287873	0.968688	0.334571	0.82719
4,6-Dihydroxyquinoline	s__Roseburia_inulinivorans	-0.0261442	0.0270159	-0.967735	0.335045	0.82719
Indoxyl sulfate	s__Oscillibacter_sp_CAG_241	0.0233824	0.0241683	0.96748	0.335172	0.82719
Formyl-N-acetyl-5-methoxykynurenamine	s__Intestinimonas_butyriciproducens	0.02387	0.024677	0.967298	0.335263	0.82719
2-Oxoadipate	s__Oscillibacter_sp_CAG_241	0.0234438	0.0242554	0.966538	0.335641	0.827265
2-Oxoadipate	s__Bilophila_wadsworthia	-0.0249956	0.0258896	-0.965469	0.336174	0.827719
Anthranilate	s__Mitsuokella_jalaludinii	0.0260188	0.0269757	0.96453	0.336643	0.828016
Platelet serotonin	s__Agathobaculum_butyriciproducens	0.0360198	0.0374504	0.961799	0.338008	0.830513
Indole-3-ethanol	s__Prevotella_stercorea	0.0198463	0.0206546	0.960863	0.338476	0.830536
Indole-3-carboxaldehyde	s__Bacteroides_fragilis	-0.0246083	0.0256312	-0.960092	0.338863	0.830536
Indole-3-ethanol	s__Bacteroides_vulgatus	-0.0219504	0.0228826	-0.959259	0.33928	0.830536
Indoleacrylic acid	s__Ruminococcus_bicirculans	0.0296205	0.0308872	0.95899	0.339415	0.830536
Indoxyl	s__Agathobaculum_butyriciproducens	0.0342798	0.0357849	0.957941	0.339942	0.830969
Indole-3-propionic acid	s__Dorea_formicigenerans	0.0330566	0.0346036	0.955293	0.341273	0.83154
Indole-3-acetaldehyde	s__Bacteroides_ovatus	-0.0232133	0.0243021	-0.955198	0.341321	0.83154
Indoleacetyl glutamine	s__Streptococcus_parasanguinis	0.0415882	0.0435792	0.954313	0.341767	0.83154
2-Amino-3-carboxymuconic acid semialdehyde	s__Streptococcus_parasanguinis	-0.0409189	0.0429247	-0.953272	0.342292	0.83154
3-Methyldioxyindole	s__Sutterella_parvirubra	-0.0281155	0.029508	-0.95281	0.342525	0.83154
Indoleacetyl glutamine	s__Parasutterella_excrementihominis	0.0232625	0.024415	0.952799	0.342531	0.83154
Indoleacrylic acid	s__Gemmiger_formicilis	0.0357415	0.037544	0.951989	0.34294	0.83154
Tryptophan	s__Flavonifractor_plautii	0.0251905	0.0264629	0.951918	0.342975	0.83154
Indoleacetyl glutamine	s__Victivallis_vadensis	-0.0216147	0.0227261	-0.951094	0.343392	0.831701
Indoxyl sulfate	s__Bifidobacterium_adolescentis	-0.0195662	0.0205903	-0.950264	0.343812	0.831871
Indole-3-acetaldehyde	s__Bacteroides_sp_CAG_530	-0.0261894	0.0276264	-0.947985	0.344966	0.831962
Indole-3-carboxaldehyde	s__Blautia_obeum	-0.0312182	0.0329486	-0.947483	0.345221	0.831962
4,6-Dihydroxyquinoline	s__Blautia_obeum	0.0310614	0.0327886	0.947324	0.345302	0.831962
Indoxyl	s__Pseudoflavonifractor_sp_An184	-0.0300211	0.0317273	-0.946223	0.34586	0.831962
Picolinic acid	s__Holdemanella_biformis	0.0305204	0.032259	0.946106	0.34592	0.831962
5-Hydroxyindoleacetate	s__Acidaminococcus_fermentans	0.0248155	0.0262519	0.945281	0.346339	0.831962
Formyl-N-acetyl-5-methoxykynurenamine	s__Catenibacterium_mitsuokai	0.0255087	0.0270002	0.944757	0.346605	0.831962
5-Hydroxyindoleacetate	s__Bacteroides_uniformis	0.0212776	0.0225408	0.943955	0.347013	0.831962
Indoleacrylic acid	s__Fusicatenibacter_saccharivorans	-0.0328854	0.0348787	-0.94285	0.347576	0.831962
2-Oxoadipate	s__Alistipes_finegoldii	0.020094	0.0213258	0.942243	0.347886	0.831962
Indoleacetyl glutamine	s__Roseburia_intestinalis	-0.0240479	0.0256673	-0.936908	0.350612	0.831962
Melatonin	s__Intestinimonas_butyriciproducens	0.0248122	0.0264863	0.936794	0.350671	0.831962
3-Methyldioxyindole	s__Pseudoflavonifractor_sp_An184	-0.028803	0.0307559	-0.936505	0.350819	0.831962
Platelet serotonin	s__Bilophila_wadsworthia	-0.024793	0.0264951	-0.935758	0.351202	0.831962
Indoleacetyl glutamine	s__Coprococcus_comes	0.0290957	0.0311093	0.935274	0.351451	0.831962
Indole-3-propionic acid	s__Prevotella_sp_CAG_520	-0.0159084	0.0170099	-0.935241	0.351467	0.831962
Indoleacetyl glutamine	s__Firmicutes_bacterium_CAG_95	-0.0265841	0.0284386	-0.934787	0.3517	0.831962
5-Methoxyindoleacetate	s__Fusicatenibacter_saccharivorans	-0.0322873	0.0345474	-0.934581	0.351806	0.831962
Anthranilate	s__Bacteroides_dorei	0.0187126	0.0200252	0.93445	0.351873	0.831962
2-Oxoadipate	s__Anaeromassilibacillus_sp_An250	-0.0300481	0.0321729	-0.933958	0.352126	0.831962
4,6-Dihydroxyquinoline	s__Akkermansia_muciniphila	-0.019421	0.0208117	-0.933181	0.352526	0.831962
Picolinic acid	s__Bacteroides_uniformis	-0.0204809	0.0219522	-0.932979	0.35263	0.831962
2-Amino-3-carboxymuconic acid semialdehyde	s__Flavonifractor_plautii	-0.0241879	0.0259297	-0.932824	0.352709	0.831962
Indoleacetyl glutamine	s__Prevotella_sp_AM42_24	0.0205337	0.0220256	0.932266	0.352996	0.831962
Platelet serotonin	s__Blautia_wexlerae	0.0313062	0.0335989	0.931762	0.353255	0.831962
Formyl-N-acetyl-5-methoxykynurenamine	s__Clostridium_sp_CAG_58	0.0264319	0.0284047	0.930544	0.353883	0.831962
5-Hydroxyindoleacetate	s__Prevotella_sp_CAG_279	0.0182919	0.019659	0.930455	0.353929	0.831962
5-Hydroxytryptophol	s__Alistipes_shahii	0.0216296	0.0232757	0.929281	0.354535	0.831962
Indole-3-carboxaldehyde	s__Alistipes_putredinis	0.0172863	0.0186057	0.929087	0.354635	0.831962
5-Methoxytryptamine	s__Prevotella_stercorea	-0.0192209	0.0206905	-0.928969	0.354696	0.831962
Indole-3-propionic acid	s__Ruminococcus_torques	-0.0259524	0.0279568	-0.928302	0.35504	0.831962
Indoxyl sulfate	s__Akkermansia_muciniphila	0.019536	0.0210506	0.92805	0.35517	0.831962
Indoleacrylic acid	s__Bacteroides_cellulosilyticus	0.0269589	0.0290743	0.927244	0.355587	0.831962
Platelet serotonin	s__Megasphaera_elsdenii	0.0235209	0.0254171	0.925395	0.356543	0.831962
Indoxyl sulfate	s__Dorea_formicigenerans	0.0318319	0.0344051	0.925209	0.35664	0.831962
3-Hydroxyanthranilic acid	s__Alistipes_finegoldii	0.0193562	0.0209537	0.923761	0.35739	0.831962
5-Hydroxyindoleacetate	s__Mitsuokella_jalaludinii	0.0253558	0.0274807	0.922679	0.357952	0.831962
5-Hydroxytryptophol	s__Bacteroides_vulgatus	-0.0211875	0.0229665	-0.92254	0.358024	0.831962
3-Hydroxyanthranilic acid	s__Intestinimonas_butyriciproducens	-0.0234708	0.0254478	-0.922312	0.358143	0.831962
Indole-3-propionic acid	s__Ruminococcus_lactaris	0.0316476	0.0343165	0.922226	0.358188	0.831962
2-Oxoadipate	s__Eubacterium_sp_CAG_180	-0.0193523	0.0210114	-0.92104	0.358804	0.831962
Indole-3-ethanol	s__Parabacteroides_distasonis	0.0218985	0.0238068	0.919842	0.359427	0.831962
5-Methoxyindoleacetate	s__Bacteroides_sp_CAG_530	-0.0250219	0.0272076	-0.919667	0.359518	0.831962
Indole-3-ethanol	s__Prevotella_sp_CAG_5226	-0.0177572	0.0193289	-0.918686	0.360029	0.831962
Anthranilate	s__Prevotella_sp_CAG_5226	-0.0173657	0.0189196	-0.917866	0.360457	0.831962
Indole-3-ethanol	s__Gemmiger_formicilis	0.0346041	0.0377518	0.916622	0.361106	0.831962
Indole-3-ethanol	s__Oscillibacter_sp_CAG_241	0.0225903	0.0246476	0.916528	0.361155	0.831962
3-Hydroxyanthranilic acid	s__Proteobacteria_bacterium_CAG_139	-0.0265779	0.0290163	-0.915967	0.361448	0.831962
Platelet serotonin	s__Coprococcus_catus	0.0284999	0.0311227	0.915728	0.361573	0.831962
Anthranilate	s__Gemmiger_formicilis	-0.0338295	0.0369526	-0.915484	0.3617	0.831962
5-Methoxyindoleacetate	s__Alistipes_putredinis	0.0172214	0.0188115	0.91547	0.361708	0.831962
Indoleacrylic acid	s__Mitsuokella_multacida	0.0275402	0.0301268	0.914144	0.362401	0.831999
Indole-3-acetate	s__Faecalibacterium_prausnitzii	0.0328301	0.0359325	0.91366	0.362654	0.831999
3-Hydroxyanthranilic acid	s__Eubacterium_ramulus	-0.0343224	0.0375752	-0.913432	0.362774	0.831999
Indole-3-ethanol	s__Eubacterium_rectale	-0.0257292	0.0282341	-0.91128	0.363902	0.833751
5-Hydroxytryptophol	s__Roseburia_intestinalis	-0.0234326	0.0257321	-0.910636	0.36424	0.833751
Indole-3-propionic acid	s__Agathobaculum_butyriciproducens	0.0333788	0.0367045	0.909393	0.364893	0.834442
Indole-3-acetate	s__Roseburia_inulinivorans	-0.0246811	0.0271712	-0.908354	0.365439	0.834888
Indoxyl	s__Streptococcus_parasanguinis	0.0380386	0.0419124	0.907573	0.36585	0.835025
4,6-Dihydroxyquinoline	s__Barnesiella_intestinihominis	-0.0217944	0.0240427	-0.906489	0.366421	0.835525
5-Hydroxytryptophol	s__Collinsella_aerofaciens	0.0321869	0.0356461	0.902958	0.368285	0.838444
Indoleacetyl glutamine	s__Eubacterium_eligens	0.0245733	0.0272669	0.901215	0.369207	0.838444
Indole-3-acetate	s__Eubacterium_ramulus	0.0340583	0.0378833	0.899032	0.370364	0.838444
Indoleacrylic acid	s__Collinsella_stercoris	0.0329642	0.0367367	0.897309	0.371279	0.838444
Platelet serotonin	s__Streptococcus_parasanguinis	-0.0393441	0.0438677	-0.896879	0.371508	0.838444
Indole-3-ethanol	s__Bacteroides_dorei	0.0183532	0.0204641	0.89685	0.371523	0.838444
Indole-3-ethanol	s__Mitsuokella_jalaludinii	0.0247085	0.0275733	0.896103	0.37192	0.838444
3-Methyldioxyindole	s__Eubacterium_sp_CAG_38	-0.0250807	0.027997	-0.895836	0.372062	0.838444
3-Hydroxyanthranilic acid	s__Roseburia_inulinivorans	-0.024121	0.0269556	-0.894842	0.372591	0.838444
Indole-3-ethanol	s__Parabacteroides_merdae	0.0201569	0.0225391	0.89431	0.372875	0.838444
Indole-3-acetate	s__Acidaminococcus_fermentans	0.0229571	0.025686	0.89376	0.373168	0.838444
Platelet serotonin	s__Barnesiella_intestinihominis	-0.0223092	0.0249728	-0.893339	0.373392	0.838444
4,6-Dihydroxyquinoline	s__Dorea_formicigenerans	-0.0303503	0.034024	-0.892026	0.374093	0.838444
Anthranilate	s__Olsenella_scatoligenes	-0.037407	0.0419503	-0.891698	0.374268	0.838444
Platelet serotonin	s__Eubacterium_ramulus	0.0348844	0.0391398	0.891276	0.374493	0.838444
Indoleacetyl glutamine	s__Agathobaculum_butyriciproducens	0.0331836	0.0372392	0.891094	0.374591	0.838444
5-Methoxytryptamine	s__Pseudoflavonifractor_sp_An184	0.0294016	0.0330287	0.890183	0.375078	0.838444
Melatonin	s__Roseburia_inulinivorans	-0.0249745	0.0280596	-0.89005	0.375149	0.838444
3-Hydroxyanthranilic acid	s__Parasutterella_excrementihominis	-0.020983	0.023599	-0.889151	0.37563	0.838444
Indole-3-acetaldehyde	s__Ruminococcus_bromii	0.0205381	0.023105	0.888902	0.375763	0.838444
5-Hydroxytryptophol	s__Pseudoflavonifractor_sp_An184	0.0294079	0.0330914	0.888689	0.375877	0.838444
Platelet serotonin	s__Prevotella_sp_CAG_520	0.0154229	0.0173683	0.887989	0.376252	0.838444
Indole-3-acetaldehyde	s__Mitsuokella_multacida	0.0268896	0.0303102	0.887147	0.376704	0.838444
2-Amino-3-carboxymuconic acid semialdehyde	s__Oscillibacter_sp_CAG_241	0.0215629	0.024308	0.887071	0.376744	0.838444
5-Methoxytryptamine	s__Parabacteroides_sp_CAG_409	-0.0314663	0.0354859	-0.886728	0.376928	0.838444
Indoxyl	s__Parabacteroides_merdae	0.0192245	0.0216936	0.886184	0.37722	0.838444
Indoleacrylic acid	s__Clostridium_sp_CAG_58	0.0266363	0.0301281	0.884103	0.378338	0.838444
Indole-3-propionic acid	s__Alistipes_indistinctus	0.0237068	0.0268366	0.883375	0.37873	0.838444
Picolinic acid	s__Ruminococcus_torques	0.0242909	0.0275099	0.882989	0.378937	0.838444
Indole-3-ethanol	s__Bacteroides_sp_CAG_530	-0.0243288	0.0276228	-0.880751	0.380143	0.838444
5-Hydroxyindoleacetate	s__Blautia_obeum	-0.0296822	0.0337179	-0.880312	0.38038	0.838444
5-Methoxytryptamine	s__Bacteroides_dorei	-0.0180344	0.0204972	-0.879844	0.380632	0.838444
Indoleacrylic acid	s__Alistipes_finegoldii	0.0189539	0.0215587	0.879174	0.380994	0.838444
3-Methyldioxyindole	s__Ruminococcus_lactaris	-0.0285092	0.0324518	-0.878508	0.381353	0.838444
5-Hydroxytryptophol	s__Bacteroides_stercoris	-0.020676	0.0235373	-0.878432	0.381395	0.838444
Indole-3-carboxaldehyde	s__Coprococcus_eutactus	-0.0225367	0.0256882	-0.87732	0.381996	0.838444
2-Oxoadipate	s__Escherichia_coli	-0.0193306	0.0220451	-0.876868	0.38224	0.838444
Indoleacrylic acid	s__Prevotella_sp_CAG_1092	-0.0197633	0.0225392	-0.876842	0.382254	0.838444
3-Hydroxyanthranilic acid	s__Brachyspira_sp_CAG_700	-0.0197291	0.022598	-0.873046	0.384312	0.838444
Formyl-N-acetyl-5-methoxykynurenamine	s__Eubacterium_hallii	-0.0297852	0.0341388	-0.872473	0.384623	0.838444
Tryptophan	s__Olsenella_scatoligenes	-0.0376359	0.0431393	-0.872425	0.384649	0.838444
3-Hydroxyanthranilic acid	s__Barnesiella_intestinihominis	0.0209211	0.0239819	0.872369	0.38468	0.838444
2-Oxoadipate	s__Bacteroides_xylanisolvens	0.0256872	0.0294589	0.87197	0.384897	0.838444
Indole-3-acetate	s__Alistipes_finegoldii	0.0183976	0.0211313	0.870632	0.385624	0.838444
Anthranilate	s__Prevotella_stercorea	-0.0175969	0.0202306	-0.869816	0.386068	0.838444
5-Hydroxytryptophol	s__Blautia_wexlerae	-0.0290886	0.033485	-0.868706	0.386673	0.838444
Picolinic acid	s__Anaerostipes_hadrus	0.0299187	0.034489	0.867485	0.387339	0.838444
Picolinic acid	s__Fusicatenibacter_saccharivorans	0.0295271	0.0340545	0.867054	0.387574	0.838444
4,6-Dihydroxyquinoline	s__Bacteroides_sp_CAG_530	0.0232195	0.026792	0.866659	0.38779	0.838444
Picolinic acid	s__Paraprevotella_xylaniphila	-0.0200389	0.0231781	-0.864559	0.388937	0.838444
Indoleacrylic acid	s__Eubacterium_sp_CAG_38	0.0258041	0.0298601	0.864165	0.389152	0.838444
5-Hydroxytryptophol	s__Butyricimonas_virosa	0.0236584	0.0273799	0.864077	0.389201	0.838444
5-Hydroxyindoleacetate	s__Bilophila_wadsworthia	-0.0226631	0.0262344	-0.863868	0.389315	0.838444
Indole-3-acetaldehyde	s__Intestinimonas_butyriciproducens	-0.0227438	0.0263396	-0.863485	0.389524	0.838444
2-Amino-3-carboxymuconic acid semialdehyde	s__Bifidobacterium_adolescentis	-0.0178575	0.0207102	-0.862258	0.390197	0.838444
5-Hydroxyindoleacetate	s__Eubacterium_sp_CAG_180	0.0183504	0.0212844	0.862152	0.390255	0.838444
3-Methyldioxyindole	s__Odoribacter_splanchnicus	-0.0216593	0.0251403	-0.861538	0.390592	0.838444
2-Amino-3-carboxymuconic acid semialdehyde	s__Victivallis_vadensis	0.0192672	0.0223993	0.860171	0.391341	0.838444
Anthranilate	s__Desulfovibrionaceae_bacterium	0.0190949	0.0221993	0.860158	0.391349	0.838444
Indoxyl sulfate	s__Bacteroides_caccae	0.0209512	0.024363	0.85996	0.391457	0.838444
Indoxyl sulfate	s__Holdemanella_biformis	-0.0280439	0.0326185	-0.859754	0.39157	0.838444
2-Amino-3-carboxymuconic acid semialdehyde	s__Parabacteroides_distasonis	-0.0201884	0.0234838	-0.859675	0.391614	0.838444
5-Hydroxytryptophol	s__Prevotella_sp_885	-0.0161181	0.0187585	-0.859241	0.391852	0.838444
Indoxyl sulfate	s__Roseburia_faecis	-0.0225186	0.0262087	-0.859204	0.391873	0.838444
Melatonin	s__Slackia_isoflavoniconvertens	0.026425	0.0307965	0.858052	0.392506	0.838444
Indoleacetyl glutamine	s__Holdemanella_biformis	0.02856	0.0332882	0.857963	0.392555	0.838444
Melatonin	s__Parabacteroides_merdae	0.0194552	0.0226965	0.857193	0.392979	0.838444
2-Oxoadipate	s__Faecalibacterium_prausnitzii	0.0311058	0.0362964	0.856995	0.393088	0.838444
2-Amino-3-carboxymuconic acid semialdehyde	s__Intestinimonas_butyriciproducens	0.022212	0.0259564	0.855744	0.393777	0.838444
4,6-Dihydroxyquinoline	s__Prevotella_sp_CAG_1092	0.0188009	0.0219776	0.855456	0.393936	0.838444
4,6-Dihydroxyquinoline	s__Roseburia_intestinalis	-0.0212762	0.0248812	-0.855112	0.394125	0.838444
5-Methoxyindoleacetate	s__Desulfovibrio_piger	0.0162946	0.0190583	0.85499	0.394193	0.838444
Indole-3-propionic acid	s__Anaerostipes_hadrus	-0.0299553	0.0350638	-0.854307	0.394569	0.838444
2-Amino-3-carboxymuconic acid semialdehyde	s__Fusicatenibacter_saccharivorans	-0.0295392	0.0345941	-0.85388	0.394805	0.838444
Picolinic acid	s__Megasphaera_elsdenii	0.0209221	0.0245075	0.853702	0.394903	0.838444
Indole-3-carboxaldehyde	s__Bilophila_wadsworthia	0.0218723	0.0256503	0.85271	0.395451	0.838444
Indole-3-carboxaldehyde	s__Mitsuokella_jalaludinii	0.0229124	0.0268801	0.852394	0.395625	0.838444
Indoxyl	s__Alistipes_putredinis	0.0156626	0.0183841	0.851963	0.395864	0.838444
Formyl-N-acetyl-5-methoxykynurenamine	s__Prevotella_copri	-0.0149324	0.0175289	-0.85187	0.395916	0.838444
3-Hydroxyanthranilic acid	s__Bacteroides_stercoris	-0.0193175	0.0226914	-0.851314	0.396223	0.838444
Formyl-N-acetyl-5-methoxykynurenamine	s__Eubacterium_eligens	0.0217538	0.025563	0.85099	0.396402	0.838444
Indoxyl sulfate	s__Agathobaculum_butyriciproducens	-0.0310391	0.0365008	-0.850369	0.396746	0.838444
Anthranilate	s__Blautia_wexlerae	-0.0277666	0.0326693	-0.849927	0.39699	0.838444
Tryptophan	s__Prevotella_stercorea	-0.0176351	0.0208043	-0.847667	0.398244	0.839319
5-Methoxyindoleacetate	s__Intestinimonas_butyriciproducens	0.0219745	0.0259377	0.847201	0.398502	0.839319
5-Methoxytryptamine	s__Alistipes_indistinctus	-0.0230782	0.0272429	-0.847125	0.398544	0.839319
Indoleacetyl glutamine	s__Bacteroides_dorei	-0.0173499	0.0204928	-0.846633	0.398818	0.839319
5-Methoxytryptamine	s__Bifidobacterium_longum	-0.0201702	0.0239029	-0.843839	0.400371	0.840669
Indoxyl sulfate	s__Oscillibacter_sp_PC13	0.0371698	0.0440556	0.843702	0.400448	0.840669
Melatonin	s__Coprococcus_catus	0.0262439	0.031122	0.843261	0.400693	0.840669
Indoxyl	s__Bacteroides_sp_CAG_530	-0.0224146	0.0265919	-0.84291	0.400889	0.840669
Indole-3-ethanol	s__Butyricimonas_synergistica	0.0317565	0.0377022	0.842301	0.401228	0.840669
Indole-3-acetate	s__Prevotella_sp_CAG_5226	0.0158498	0.0188555	0.840594	0.40218	0.841921
5-Hydroxyindoleacetate	s__Megasphaera_elsdenii	0.0211215	0.0251693	0.839178	0.402971	0.842834
Indoxyl	s__Butyricimonas_virosa	0.021973	0.0262672	0.836519	0.404459	0.843955
3-Hydroxyanthranilic acid	s__Holdemanella_biformis	0.0269006	0.0321653	0.836323	0.404569	0.843955
Picolinic acid	s__Alistipes_indistinctus	-0.0220851	0.0264075	-0.836316	0.404573	0.843955
Indole-3-propionic acid	s__Barnesiella_intestinihominis	0.0204236	0.0244758	0.834442	0.405624	0.845405
Indole-3-carboxaldehyde	s__Gemmiger_formicilis	0.030651	0.0368131	0.832612	0.406652	0.846805
5-Methoxyindoleacetate	s__Clostridium_sp_CAG_58	0.0248306	0.0298507	0.831828	0.407092	0.84698
5-Methoxytryptamine	s__Bacteroides_xylanisolvens	-0.0248655	0.0299775	-0.829471	0.408419	0.848094
Indoxyl sulfate	s__Acidaminococcus_fermentans	0.0214436	0.0258542	0.829405	0.408456	0.848094
5-Hydroxyindoleacetate	s__Firmicutes_bacterium_CAG_170	0.0169305	0.0204234	0.828975	0.408699	0.848094
Indole-3-acetate	s__Odoribacter_splanchnicus	0.0216967	0.0262806	0.825579	0.410616	0.851275
Melatonin	s__Anaeromassilibacillus_sp_An250	0.0271325	0.0329258	0.824049	0.411481	0.851275
Picolinic acid	s__Gemmiger_formicilis	-0.030196	0.03667	-0.823451	0.41182	0.851275
Indole-3-propionic acid	s__Bacteroides_stercoris	-0.0190646	0.0231571	-0.823272	0.411921	0.851275
Indole-3-carboxaldehyde	s__Oscillibacter_sp_CAG_241	0.0197752	0.0240363	0.822724	0.412232	0.851275
Indoxyl	s__Phascolarctobacterium_succinatutens	0.0167226	0.0203364	0.822299	0.412473	0.851275
2-Amino-3-carboxymuconic acid semialdehyde	s__Prevotella_sp_CAG_5226	-0.0156733	0.0190713	-0.821828	0.41274	0.851275
Indole-3-ethanol	s__Ruminococcus_torques	-0.0232587	0.0283518	-0.820363	0.413571	0.851706
Indoleacrylic acid	s__Firmicutes_bacterium_CAG_170	0.0167173	0.0203821	0.820196	0.413665	0.851706
Indoxyl	s__Lachnospira_pectinoschiza	0.0211194	0.0258185	0.817998	0.414915	0.852275
Indoxyl	s__Anaeromassilibacillus_sp_An250	-0.0257486	0.0314785	-0.817974	0.414929	0.852275
Indole-3-acetate	s__Collinsella_stercoris	0.0294529	0.0360258	0.817552	0.415169	0.852275
Picolinic acid	s__Dorea_formicigenerans	-0.0278436	0.0340725	-0.817187	0.415377	0.852275
Melatonin	s__Eubacterium_sp_CAG_38	0.0246797	0.0302289	0.816426	0.41581	0.852428
5-Hydroxyindoleacetate	s__Eubacterium_rectale	0.0229744	0.0281631	0.815763	0.416187	0.852467
Indole-3-propionic acid	s__Olsenella_scatoligenes	-0.0344697	0.0423148	-0.814602	0.41685	0.853088
Platelet serotonin	s__Bacteroides_dorei	-0.0167711	0.0206243	-0.81317	0.417667	0.85358
3-Hydroxyanthranilic acid	s__Slackia_isoflavoniconvertens	0.0240143	0.029595	0.81143	0.418661	0.85358
4,6-Dihydroxyquinoline	s__Lawsonibacter_asaccharolyticus	0.0239187	0.0294936	0.810979	0.418919	0.85358
Indole-3-acetaldehyde	s__Prevotella_sp_885	-0.0151702	0.0187128	-0.810686	0.419087	0.85358
Anthranilate	s__Ruminococcus_lactaris	0.0276098	0.034065	0.810505	0.41919	0.85358
Platelet serotonin	s__Roseburia_hominis	0.0212206	0.026185	0.810408	0.419246	0.85358
Melatonin	s__Proteobacteria_bacterium_CAG_139	-0.0244684	0.0302257	-0.809524	0.419752	0.853879
2-Amino-3-carboxymuconic acid semialdehyde	s__Firmicutes_bacterium_CAG_170	-0.0163387	0.0202044	-0.808668	0.420243	0.854146
3-Methyldioxyindole	s__Roseburia_hominis	0.0195142	0.0242529	0.804614	0.42257	0.857646
Indole-3-acetaldehyde	s__Barnesiella_intestinihominis	-0.0199681	0.0248232	-0.804411	0.422687	0.857646
2-Oxoadipate	s__Coprococcus_eutactus	-0.0208448	0.0259618	-0.8029	0.423556	0.858192
Indole-3-ethanol	s__Sutterella_parvirubra	-0.0254161	0.0316637	-0.802689	0.423678	0.858192
4,6-Dihydroxyquinoline	s__Anaeromassilibacillus_sp_An250	-0.0253994	0.031724	-0.800635	0.424862	0.859822
Picolinic acid	s__Prevotella_sp_CAG_279	0.0153246	0.0191613	0.799768	0.425363	0.859822
Indole-3-acetate	s__Flavonifractor_plautii	0.0205114	0.0256631	0.799259	0.425657	0.859822
Indole-3-acetate	s__Oscillibacter_sp_PC13	0.0349876	0.0438011	0.798785	0.42593	0.859822
Tryptophan	s__Ruminococcus_bromii	0.0185451	0.0232534	0.797521	0.426661	0.859899
Platelet serotonin	s__Bifidobacterium_longum	-0.0191689	0.0240477	-0.797123	0.426891	0.859899
Picolinic acid	s__Slackia_isoflavoniconvertens	-0.0236718	0.0297071	-0.796841	0.427054	0.859899
Tryptophan	s__Megasphaera_elsdenii	-0.02016	0.0254192	-0.793102	0.429221	0.862425
Indole-3-acetate	s__Paraprevotella_xylaniphila	0.018471	0.0232907	0.79306	0.429246	0.862425
5-Hydroxytryptophol	s__Desulfovibrio_piger	0.015391	0.0194172	0.792648	0.429485	0.862425
Indoxyl	s__Butyricimonas_synergistica	0.0287246	0.0362978	0.791359	0.430234	0.862425
Tryptophan	s__Barnesiella_intestinihominis	0.019744	0.0249695	0.790724	0.430603	0.862425
Melatonin	s__Lachnospira_pectinoschiza	-0.0213512	0.0270113	-0.790453	0.43076	0.862425
3-Hydroxyanthranilic acid	s__Coprococcus_eutactus	-0.0201585	0.0255074	-0.790299	0.43085	0.862425
Formyl-N-acetyl-5-methoxykynurenamine	s__Alistipes_putredinis	-0.0141391	0.0179281	-0.788658	0.431805	0.863595
Indole-3-propionic acid	s__Parabacteroides_merdae	0.0175344	0.0222576	0.787794	0.432309	0.863595
Indoleacetyl glutamine	s__Ruthenibacterium_lactatiformans	-0.0256228	0.0325401	-0.787424	0.432524	0.863595
Indole-3-acetate	s__Proteobacteria_bacterium_CAG_139	0.0230099	0.0292769	0.785941	0.433389	0.863601
Indole-3-acetate	s__Alistipes_shahii	0.0177845	0.0226387	0.785581	0.433599	0.863601
Indole-3-acetaldehyde	s__Desulfovibrionaceae_bacterium	-0.0178341	0.0227048	-0.785479	0.433659	0.863601
Picolinic acid	s__Parabacteroides_distasonis	0.0181245	0.023131	0.783556	0.434783	0.863601
Indoleacetyl glutamine	s__Blautia_obeum	-0.0265424	0.0338824	-0.783369	0.434892	0.863601
5-Methoxytryptamine	s__Butyricimonas_virosa	0.0213829	0.027343	0.782022	0.43568	0.863601
Indole-3-acetate	s__Streptococcus_parasanguinis	0.0332146	0.0424945	0.781621	0.435915	0.863601
Indole-3-carboxaldehyde	s__Roseburia_inulinivorans	-0.0212311	0.027183	-0.781044	0.436254	0.863601
Picolinic acid	s__Lawsonibacter_asaccharolyticus	-0.023058	0.0295262	-0.780932	0.436319	0.863601
5-Hydroxytryptophol	s__Coprococcus_eutactus	-0.0206571	0.0264649	-0.78055	0.436543	0.863601
Indole-3-acetaldehyde	s__Streptococcus_parasanguinis	-0.0339617	0.0436131	-0.778705	0.437625	0.863601
Indoxyl sulfate	s__Mitsuokella_multacida	-0.0231513	0.0297351	-0.778586	0.437695	0.863601
Melatonin	s__Bacteroides_dorei	0.0160442	0.0206179	0.778168	0.43794	0.863601
Indoleacetyl glutamine	s__Firmicutes_bacterium_CAG_170	-0.0159518	0.0205167	-0.777505	0.43833	0.863601
2-Oxoadipate	s__Collinsella_stercoris	0.0282599	0.0363855	0.776679	0.438816	0.863601
5-Methoxyindoleacetate	s__Ruthenibacterium_lactatiformans	0.0248422	0.0320285	0.775627	0.439434	0.863601
Indoleacetyl glutamine	s__Eubacterium_sp_CAG_38	0.0233024	0.0300666	0.775027	0.439787	0.863601
2-Amino-3-carboxymuconic acid semialdehyde	s__Coprococcus_comes	0.0237701	0.0306752	0.774897	0.439864	0.863601
2-Amino-3-carboxymuconic acid semialdehyde	s__Ruminococcus_torques	0.021661	0.0279633	0.774623	0.440025	0.863601
3-Hydroxyanthranilic acid	s__Bacteroides_dorei	0.0153217	0.019808	0.77351	0.440681	0.863601
Tryptophan	s__Prevotella_sp_CAG_279	-0.015364	0.0198695	-0.773244	0.440838	0.863601
Indole-3-carboxaldehyde	s__Prevotella_sp_885	0.0140799	0.0182299	0.772354	0.441363	0.863601
Indole-3-acetaldehyde	s__Prevotella_copri	-0.0144417	0.0187054	-0.772062	0.441535	0.863601
5-Methoxytryptamine	s__Firmicutes_bacterium_CAG_110	0.0165281	0.0214504	0.770527	0.442441	0.863601
Indoleacrylic acid	s__Firmicutes_bacterium_CAG_94	-0.0243563	0.0316565	-0.769393	0.443111	0.863601
2-Oxoadipate	s__Catenibacterium_mitsuokai	0.0218143	0.0283663	0.76902	0.443332	0.863601
2-Amino-3-carboxymuconic acid semialdehyde	s__Escherichia_coli	-0.016991	0.0220955	-0.76898	0.443356	0.863601
Indoxyl	s__Fusicatenibacter_saccharivorans	0.0259411	0.0337856	0.767816	0.444045	0.863601
Formyl-N-acetyl-5-methoxykynurenamine	s__Odoribacter_splanchnicus	0.0194217	0.0252978	0.767724	0.444099	0.863601
5-Methoxyindoleacetate	s__Parabacteroides_merdae	0.0170547	0.0222252	0.767361	0.444314	0.863601
Indoxyl	s__Eubacterium_ramulus	0.0287176	0.0374287	0.767262	0.444373	0.863601
Indoxyl sulfate	s__Coprococcus_eutactus	0.0198259	0.0258747	0.766228	0.444985	0.863601
Tryptophan	s__Alistipes_finegoldii	-0.0167197	0.0218279	-0.765977	0.445134	0.863601
Indole-3-acetate	s__Eubacterium_siraeum	0.0154355	0.0201534	0.765901	0.445179	0.863601
4,6-Dihydroxyquinoline	s__Coprococcus_eutactus	-0.0195903	0.025582	-0.765784	0.445249	0.863601
4,6-Dihydroxyquinoline	s__Paraprevotella_xylaniphila	0.0177009	0.0231721	0.76389	0.446372	0.864392
3-Hydroxyanthranilic acid	s__Dorea_longicatena	-0.0238333	0.0312424	-0.762853	0.446988	0.864392
Indoleacrylic acid	s__Bilophila_wadsworthia	0.0199674	0.026197	0.762199	0.447377	0.864392
Tryptophan	s__Paraprevotella_xylaniphila	0.018314	0.0240468	0.761598	0.447735	0.864392
Indole-3-acetate	s__Oscillibacter_sp_CAG_241	-0.0183035	0.0240558	-0.760877	0.448163	0.864392
2-Amino-3-carboxymuconic acid semialdehyde	s__Butyricimonas_synergistica	0.02829	0.0371941	0.760605	0.448326	0.864392
4,6-Dihydroxyquinoline	s__Anaerostipes_hadrus	-0.0262208	0.0344813	-0.760434	0.448427	0.864392
Melatonin	s__Prevotella_sp_AM42_24	0.0168581	0.0221759	0.760199	0.448567	0.864392
Indole-3-ethanol	s__Lachnospira_pectinoschiza	0.0203785	0.0268361	0.759369	0.449062	0.864644
Indole-3-ethanol	s__Prevotella_copri	0.014179	0.0186954	0.758421	0.449626	0.86503
Tryptophan	s__Blautia_wexlerae	-0.0254632	0.0336106	-0.757594	0.45012	0.865279
5-Hydroxytryptophol	s__Proteobacteria_bacterium_CAG_139	0.022793	0.0301356	0.756349	0.450863	0.866008
Platelet serotonin	s__Clostridium_sp_CAG_58	-0.0230365	0.0305325	-0.754493	0.451972	0.867098
Indoxyl	s__Akkermansia_muciniphila	0.0155845	0.0206778	0.753683	0.452457	0.867098
Platelet serotonin	s__Eubacterium_hallii	0.0276396	0.036681	0.75351	0.45256	0.867098
Indoleacetyl glutamine	s__Bacteroides_vulgatus	-0.0172721	0.0229389	-0.752958	0.452891	0.867098
Picolinic acid	s__Desulfovibrionaceae_bacterium	-0.0164907	0.0220313	-0.748514	0.455556	0.871275
Indole-3-carboxaldehyde	s__Desulfovibrionaceae_bacterium	-0.0165421	0.0221187	-0.747878	0.455938	0.871275
Indole-3-acetate	s__Bacteroides_caccae	-0.0181072	0.0242327	-0.747221	0.456333	0.871275
Indole-3-carboxaldehyde	s__Slackia_isoflavoniconvertens	-0.0222756	0.029834	-0.746653	0.456675	0.871275
4,6-Dihydroxyquinoline	s__Bilophila_wadsworthia	-0.0190383	0.0255432	-0.745337	0.457467	0.871275
Anthranilate	s__Bacteroides_stercoris	0.0171122	0.0229809	0.744629	0.457894	0.871275
5-Hydroxytryptophol	s__Mitsuokella_jalaludinii	-0.0205982	0.0276943	-0.74377	0.458411	0.871275
Indoleacrylic acid	s__Prevotella_sp_CAG_279	0.014609	0.0196425	0.743746	0.458426	0.871275
5-Hydroxytryptophol	s__Oscillibacter_sp_CAG_241	0.018392	0.0247595	0.742827	0.45898	0.871275
5-Hydroxyindoleacetate	s__Parabacteroides_sp_CAG_409	-0.0262493	0.0353536	-0.742478	0.45919	0.871275
Anthranilate	s__Proteobacteria_bacterium_CAG_139	0.0218183	0.0294002	0.742114	0.459411	0.871275
Picolinic acid	s__Bacteroides_caccae	-0.0178706	0.0241278	-0.740664	0.460286	0.871275
Indole-3-propionic acid	s__Anaeromassilibacillus_sp_An250	0.0239169	0.0322913	0.740662	0.460288	0.871275
Indoxyl	s__Bacteroides_stercoris	-0.0167349	0.0225966	-0.740593	0.460329	0.871275
Picolinic acid	s__Intestinimonas_butyriciproducens	0.0189124	0.0255727	0.739556	0.460956	0.871275
4,6-Dihydroxyquinoline	s__Dorea_longicatena	0.0231676	0.0313335	0.739388	0.461057	0.871275
5-Methoxyindoleacetate	s__Megasphaera_elsdenii	0.0183877	0.0248924	0.738685	0.461483	0.871275
Formyl-N-acetyl-5-methoxykynurenamine	s__Prevotella_sp_CAG_520	0.0119562	0.0161927	0.738371	0.461673	0.871275
5-Hydroxytryptophol	s__Roseburia_inulinivorans	-0.0206512	0.0279943	-0.737691	0.462085	0.87136
3-Hydroxyanthranilic acid	s__Firmicutes_bacterium_CAG_110	0.0152635	0.0207188	0.7367	0.462685	0.871642
Platelet serotonin	s__Desulfovibrio_piger	0.0143556	0.0194987	0.736233	0.462968	0.871642
2-Amino-3-carboxymuconic acid semialdehyde	s__Ruminococcus_lactaris	0.025183	0.0343314	0.733526	0.464611	0.872195
4,6-Dihydroxyquinoline	s__Intestinimonas_butyriciproducens	-0.018672	0.0255506	-0.730785	0.466278	0.872195
Indole-3-acetate	s__Butyricimonas_virosa	0.0194513	0.0266271	0.730506	0.466448	0.872195
Platelet serotonin	s__Bacteroides_ovatus	-0.0178793	0.0245002	-0.72976	0.466902	0.872195
Tryptophan	s__Bacteroides_fragilis	-0.0193221	0.0265104	-0.728847	0.467459	0.872195
5-Hydroxytryptophol	s__Bilophila_wadsworthia	0.0192593	0.0264296	0.728701	0.467548	0.872195
Tryptophan	s__Phascolarctobacterium_succinatutens	-0.0154983	0.0212784	-0.728358	0.467757	0.872195
Indole-3-acetate	s__Anaerostipes_hadrus	-0.0252495	0.0346708	-0.728263	0.467814	0.872195
Formyl-N-acetyl-5-methoxykynurenamine	s__Bifidobacterium_adolescentis	0.0143615	0.019722	0.728197	0.467855	0.872195
2-Amino-3-carboxymuconic acid semialdehyde	s__Eubacterium_hallii	0.0261373	0.0359128	0.727798	0.468098	0.872195
Indole-3-carboxaldehyde	s__Parasutterella_excrementihominis	0.017323	0.0238047	0.727716	0.468148	0.872195
Picolinic acid	s__Eubacterium_eligens	-0.0192596	0.0264704	-0.72759	0.468225	0.872195
5-Hydroxytryptophol	s__Fusicatenibacter_saccharivorans	0.0256067	0.0352319	0.726802	0.468706	0.872195
2-Amino-3-carboxymuconic acid semialdehyde	s__Oscillibacter_sp_PC13	0.0321879	0.0443164	0.726319	0.469001	0.872195
Indole-3-ethanol	s__Paraprevotella_xylaniphila	0.0173533	0.0238982	0.726135	0.469113	0.872195
Indoxyl	s__Sutterella_parvirubra	-0.0221376	0.0304884	-0.7261	0.469135	0.872195
Indole-3-carboxaldehyde	s__Bacteroides_thetaiotaomicron	-0.0168278	0.0232037	-0.725221	0.469672	0.872435
Indoleacrylic acid	s__Ruthenibacterium_lactatiformans	0.0234031	0.0323478	0.723483	0.470735	0.872435
5-Hydroxytryptophol	s__Eubacterium_eligens	0.0197931	0.0273619	0.72338	0.470798	0.872435
5-Methoxytryptamine	s__Fusicatenibacter_saccharivorans	-0.0254259	0.0351664	-0.723019	0.471019	0.872435
Indole-3-acetaldehyde	s__Bacteroides_xylanisolvens	0.0216655	0.0299709	0.722886	0.4711	0.872435
Tryptophan	s__Prevotella_copri	0.0135794	0.0188197	0.721556	0.471915	0.872788
Melatonin	s__Bacteroides_xylanisolvens	0.0217523	0.0301539	0.721376	0.472025	0.872788
Indoleacetyl glutamine	s__Clostridium_sp_CAG_58	-0.0218439	0.0303507	-0.719717	0.473042	0.873988
Indole-3-acetate	s__Prevotella_stercorea	0.0144891	0.0201704	0.718335	0.473891	0.874462
Tryptophan	s__Holdemanella_biformis	0.0240537	0.0334962	0.718101	0.474035	0.874462
5-Hydroxytryptophol	s__Streptococcus_parasanguinis	-0.0313286	0.0437501	-0.71608	0.475278	0.876074
4,6-Dihydroxyquinoline	s__Parabacteroides_merdae	-0.0156273	0.0218843	-0.714087	0.476505	0.877457
5-Hydroxyindoleacetate	s__Eubacterium_ramulus	0.0276629	0.0387788	0.713351	0.476958	0.877457
Indoxyl	s__Ruthenibacterium_lactatiformans	0.0222961	0.0312987	0.712365	0.477567	0.877457
5-Hydroxytryptophol	s__Bacteroides_ovatus	0.0173531	0.0244088	0.710935	0.478449	0.877457
Indole-3-carboxaldehyde	s__Eubacterium_hallii	-0.025218	0.0354994	-0.710377	0.478794	0.877457
Indole-3-acetaldehyde	s__Firmicutes_bacterium_CAG_94	0.0226224	0.0318542	0.710185	0.478912	0.877457
Formyl-N-acetyl-5-methoxykynurenamine	s__Anaerostipes_hadrus	-0.0236904	0.0333655	-0.710028	0.479009	0.877457
5-Hydroxyindoleacetate	s__Bacteroides_thetaiotaomicron	-0.0168471	0.023736	-0.709772	0.479168	0.877457
Formyl-N-acetyl-5-methoxykynurenamine	s__Acidaminococcus_fermentans	0.0175562	0.0247454	0.709474	0.479351	0.877457
Indole-3-acetate	s__Alistipes_indistinctus	0.0187944	0.0265443	0.708039	0.480239	0.878008
Tryptophan	s__Parabacteroides_distasonis	0.0169819	0.0239928	0.707793	0.480391	0.878008
5-Hydroxytryptophol	s__Parabacteroides_sp_CAG_409	-0.025164	0.0355934	-0.706984	0.480892	0.878247
3-Hydroxyanthranilic acid	s__Ruthenibacterium_lactatiformans	0.0221965	0.0314531	0.705702	0.481687	0.879023
Indole-3-carboxaldehyde	s__Collinsella_stercoris	-0.0253894	0.0360352	-0.704572	0.482387	0.879625
Anthranilate	s__Butyricimonas_virosa	-0.0187881	0.0267364	-0.702714	0.48354	0.880049
Indoleacetyl glutamine	s__Collinsella_stercoris	0.0259798	0.0370153	0.701867	0.484067	0.880049
Indole-3-acetate	s__Olsenella_scatoligenes	-0.0293343	0.0418359	-0.701174	0.484498	0.880049
Anthranilate	s__Catenibacterium_mitsuokai	0.0197543	0.0282153	0.700128	0.485149	0.880049
3-Methyldioxyindole	s__Eubacterium_hallii	-0.0237649	0.0339838	-0.699303	0.485662	0.880049
3-Methyldioxyindole	s__Coprococcus_comes	0.0202809	0.0290358	0.698479	0.486175	0.880049
2-Amino-3-carboxymuconic acid semialdehyde	s__Collinsella_stercoris	0.0254533	0.0364598	0.698118	0.4864	0.880049
3-Hydroxyanthranilic acid	s__Firmicutes_bacterium_CAG_83	-0.0181849	0.0260505	-0.698062	0.486435	0.880049
Indoxyl sulfate	s__Phascolarctobacterium_succinatutens	-0.0144726	0.0207428	-0.697715	0.486651	0.880049
Indoxyl sulfate	s__Intestinimonas_butyriciproducens	0.0180245	0.0258478	0.697333	0.486889	0.880049
Indoleacrylic acid	s__Prevotella_stercorea	0.0143518	0.0205821	0.697296	0.486913	0.880049
5-Hydroxyindoleacetate	s__Proteobacteria_bacterium_CAG_139	0.020876	0.0299489	0.697053	0.487064	0.880049
2-Oxoadipate	s__Bifidobacterium_longum	-0.0163771	0.0235174	-0.696383	0.487482	0.880135
3-Methyldioxyindole	s__Coprococcus_eutactus	-0.0171261	0.0246178	-0.695679	0.487921	0.880259
5-Hydroxytryptophol	s__Firmicutes_bacterium_CAG_791	-0.0159386	0.0229944	-0.69315	0.489501	0.882124
Indole-3-acetaldehyde	s__Akkermansia_muciniphila	0.0149	0.0215058	0.692836	0.489698	0.882124
Picolinic acid	s__Prevotella_stercorea	-0.0138848	0.0200854	-0.691288	0.490666	0.88224
Indole-3-propionic acid	s__Slackia_isoflavoniconvertens	0.0208677	0.0302185	0.690559	0.491123	0.88224
Indoxyl sulfate	s__Roseburia_intestinalis	-0.0173805	0.0251914	-0.689937	0.491513	0.88224
Platelet serotonin	s__Paraprevotella_xylaniphila	-0.0166093	0.0240766	-0.689855	0.491564	0.88224
Melatonin	s__Ruminococcus_torques	-0.0197031	0.0285648	-0.689768	0.491619	0.88224
Indole-3-propionic acid	s__Pseudoflavonifractor_sp_An184	-0.0223334	0.0325861	-0.685367	0.494382	0.88471
Indole-3-carboxaldehyde	s__Blautia_wexlerae	-0.0222957	0.0325601	-0.684757	0.494765	0.88471
Formyl-N-acetyl-5-methoxykynurenamine	s__Lawsonibacter_asaccharolyticus	0.0195496	0.0285522	0.684695	0.494804	0.88471
5-Hydroxyindoleacetate	s__Sutterella_parvirubra	0.0216262	0.0315855	0.684687	0.494809	0.88471
Anthranilate	s__Ruminococcus_bromii	-0.0154918	0.0226306	-0.684548	0.494897	0.88471
Anthranilate	s__Bacteroides_cellulosilyticus	0.0195993	0.0286532	0.684019	0.495229	0.88471
Tryptophan	s__Bacteroides_uniformis	0.0155489	0.0227965	0.682075	0.496453	0.884896
Indole-3-propionic acid	s__Alistipes_finegoldii	0.014595	0.0214128	0.681603	0.496751	0.884896
5-Methoxyindoleacetate	s__Eubacterium_rectale	0.0189851	0.027858	0.681494	0.49682	0.884896
5-Methoxytryptamine	s__Prevotella_sp_885	-0.0127696	0.0187436	-0.681279	0.496955	0.884896
5-Hydroxyindoleacetate	s__Dorea_formicigenerans	-0.0238434	0.0350175	-0.680898	0.497196	0.884896
Indoxyl sulfate	s__Firmicutes_bacterium_CAG_170	-0.0136824	0.0201155	-0.680191	0.497641	0.885027
Indoleacetyl glutamine	s__Collinsella_aerofaciens	0.024157	0.0356135	0.678311	0.498828	0.885866
Picolinic acid	s__Bacteroides_vulgatus	-0.0150936	0.0222533	-0.678263	0.498859	0.885866
Indoxyl sulfate	s__Coprococcus_catus	-0.0205554	0.0303551	-0.677165	0.499553	0.885898
Indole-3-ethanol	s__Dorea_longicatena	0.02187	0.0323196	0.676679	0.49986	0.885898
Picolinic acid	s__Victivallis_vadensis	0.0149217	0.0220767	0.6759	0.500353	0.885898
Platelet serotonin	s__Desulfovibrionaceae_bacterium	-0.0154551	0.02287	-0.675782	0.500427	0.885898
3-Hydroxyanthranilic acid	s__Firmicutes_bacterium_CAG_170	-0.0133848	0.0198335	-0.674858	0.501012	0.885898
5-Methoxytryptamine	s__Escherichia_coli	-0.0151502	0.0224548	-0.674697	0.501114	0.885898
Indole-3-acetaldehyde	s__Bacteroides_uniformis	-0.0152645	0.0226659	-0.673455	0.501901	0.886621
5-Hydroxyindoleacetate	s__Paraprevotella_xylaniphila	0.0160343	0.0238296	0.672874	0.502269	0.886621
Indoleacetyl glutamine	s__Firmicutes_bacterium_CAG_110	-0.0144153	0.021453	-0.671948	0.502857	0.886999
5-Methoxyindoleacetate	s__Proteobacteria_bacterium_CAG_139	-0.0198546	0.0296051	-0.670649	0.503682	0.887795
Indoxyl sulfate	s__Ruminococcus_bicirculans	0.0204167	0.0305151	0.66907	0.504685	0.887834
Tryptophan	s__Lawsonibacter_asaccharolyticus	0.0204928	0.0306322	0.668995	0.504732	0.887834
Indoleacetyl glutamine	s__Megasphaera_elsdenii	0.0169067	0.0253018	0.668202	0.505237	0.887834
3-Hydroxyanthranilic acid	s__Phascolarctobacterium_succinatutens	-0.0136611	0.0204547	-0.667869	0.505449	0.887834
5-Hydroxyindoleacetate	s__Butyricimonas_synergistica	0.0251194	0.0376222	0.667675	0.505572	0.887834
3-Hydroxyanthranilic acid	s__Butyricimonas_virosa	0.0176076	0.0264227	0.66638	0.506396	0.888624
Indoleacrylic acid	s__Bacteroides_caccae	0.0164256	0.0247359	0.664037	0.50789	0.889477
Indoleacrylic acid	s__Blautia_wexlerae	-0.0220685	0.0332384	-0.663946	0.507948	0.889477
Tryptophan	s__Prevotella_sp_CAG_1092	-0.0151581	0.0228335	-0.663856	0.508005	0.889477
Tryptophan	s__Alistipes_putredinis	-0.0127133	0.0192467	-0.660543	0.510121	0.890666
Indoxyl sulfate	s__Slackia_isoflavoniconvertens	-0.0198191	0.0300434	-0.659681	0.510672	0.890666
Indoleacrylic acid	s__Bacteroides_dorei	0.0134337	0.0203868	0.658939	0.511147	0.890666
Indole-3-carboxaldehyde	s__Coprococcus_comes	-0.0199689	0.0303393	-0.658187	0.511628	0.890666
2-Amino-3-carboxymuconic acid semialdehyde	s__Butyricimonas_virosa	0.017726	0.0269393	0.657998	0.511749	0.890666
Indole-3-acetate	s__Ruminococcus_lactaris	0.0223215	0.0339615	0.657259	0.512223	0.890666
Indoleacetyl glutamine	s__Firmicutes_bacterium_CAG_791	-0.0150806	0.0229454	-0.657241	0.512234	0.890666
Tryptophan	s__Akkermansia_muciniphila	-0.0142158	0.0216348	-0.657079	0.512338	0.890666
Anthranilate	s__Parabacteroides_distasonis	0.0153271	0.0233411	0.656659	0.512607	0.890666
Indole-3-acetate	s__Eubacterium_hallii	-0.0232793	0.035525	-0.655294	0.513483	0.890666
3-Hydroxyanthranilic acid	s__Parabacteroides_merdae	0.0143	0.0218308	0.655037	0.513648	0.890666
Picolinic acid	s__Brachyspira_sp_CAG_700	-0.0148538	0.0227117	-0.654016	0.514303	0.890666
Indoxyl	s__Desulfovibrionaceae_bacterium	0.0142735	0.0218549	0.653104	0.514889	0.890666
Tryptophan	s__Bacteroides_vulgatus	-0.0150621	0.023075	-0.652745	0.515119	0.890666
Indole-3-propionic acid	s__Parabacteroides_distasonis	0.0153589	0.0235321	0.652677	0.515163	0.890666
2-Amino-3-carboxymuconic acid semialdehyde	s__Lachnospira_pectinoschiza	-0.017269	0.0264767	-0.652235	0.515447	0.890666
Indole-3-carboxaldehyde	s__Eubacterium_siraeum	-0.0131436	0.0201579	-0.652033	0.515577	0.890666
Picolinic acid	s__Parabacteroides_sp_CAG_409	-0.0223984	0.034445	-0.650265	0.516714	0.890666
Tryptophan	s__Agathobaculum_butyriciproducens	-0.0243599	0.0374946	-0.64969	0.517085	0.890666
2-Amino-3-carboxymuconic acid semialdehyde	s__Phascolarctobacterium_succinatutens	0.0135396	0.0208558	0.649202	0.517399	0.890666
Indoxyl	s__Escherichia_coli	0.0139962	0.0215818	0.648518	0.517839	0.890666
Indole-3-acetaldehyde	s__Lachnospira_pectinoschiza	0.0174214	0.0268695	0.64837	0.517935	0.890666
Anthranilate	s__Bacteroides_thetaiotaomicron	0.0151099	0.0233149	0.648078	0.518123	0.890666
Indole-3-acetate	s__Coprococcus_comes	0.0196523	0.0303538	0.647441	0.518534	0.890666
5-Hydroxyindoleacetate	s__Eubacterium_eligens	0.0176017	0.0271944	0.647254	0.518654	0.890666
Formyl-N-acetyl-5-methoxykynurenamine	s__Dorea_formicigenerans	0.0213117	0.0329628	0.646537	0.519117	0.890666
Indole-3-propionic acid	s__Bacteroides_fragilis	-0.01681	0.0260054	-0.646404	0.519202	0.890666
5-Hydroxytryptophol	s__Sutterella_parvirubra	-0.0205424	0.0317998	-0.645992	0.519469	0.890666
3-Methyldioxyindole	s__Coprococcus_catus	-0.0186482	0.0288735	-0.645858	0.519555	0.890666
Indoleacetyl glutamine	s__Prevotella_sp_CAG_279	-0.0127565	0.0197777	-0.644994	0.520113	0.89078
2-Oxoadipate	s__Ruminococcus_torques	-0.0180098	0.0279397	-0.644594	0.520371	0.89078
5-Methoxyindoleacetate	s__Ruminococcus_bromii	0.0146577	0.0227841	0.643328	0.52119	0.891538
5-Methoxyindoleacetate	s__Mitsuokella_jalaludinii	0.0174559	0.0272088	0.641552	0.522339	0.892861
Tryptophan	s__Butyricimonas_synergistica	-0.0243397	0.0379897	-0.64069	0.522897	0.893172
5-Hydroxyindoleacetate	s__Prevotella_sp_885	0.0119086	0.0186605	0.63817	0.52453	0.895319
Indole-3-carboxaldehyde	s__Catenibacterium_mitsuokai	-0.0179016	0.028102	-0.637022	0.525275	0.895947
2-Amino-3-carboxymuconic acid semialdehyde	s__Clostridium_sp_CAG_58	0.0190167	0.0299081	0.635837	0.526045	0.896029
5-Hydroxyindoleacetate	s__Roseburia_faecis	0.0169478	0.0266692	0.635484	0.526274	0.896029
Indole-3-acetate	s__Gemmiger_formicilis	0.0234208	0.0368711	0.635207	0.526455	0.896029
Indoleacetyl glutamine	s__Butyricimonas_virosa	-0.017358	0.0273536	-0.634578	0.526864	0.896083
Indole-3-ethanol	s__Mitsuokella_multacida	0.0192156	0.030338	0.633384	0.52764	0.896762
Tryptophan	s__Firmicutes_bacterium_CAG_170	-0.0130396	0.0206438	-0.631651	0.528769	0.898037
4,6-Dihydroxyquinoline	s__Butyricimonas_virosa	0.0167019	0.026501	0.630235	0.529691	0.898868
5-Methoxyindoleacetate	s__Slackia_isoflavoniconvertens	0.0190057	0.0301803	0.62974	0.530014	0.898868
5-Hydroxyindoleacetate	s__Ruthenibacterium_lactatiformans	0.0203734	0.0324319	0.62819	0.531026	0.899941
5-Methoxyindoleacetate	s__Eubacterium_hallii	-0.0225314	0.0359044	-0.627538	0.531451	0.90002
Indoleacrylic acid	s__Bacteroides_xylanisolvens	-0.0186884	0.0298106	-0.626905	0.531865	0.900079
5-Hydroxytryptophol	s__Catenibacterium_mitsuokai	-0.0181009	0.0289349	-0.625574	0.532735	0.900374
Indole-3-acetaldehyde	s__Holdemanella_biformis	-0.0208346	0.0333195	-0.625299	0.532915	0.900374
Indoxyl	s__Flavonifractor_plautii	-0.0157737	0.0253584	-0.622031	0.535054	0.900374
3-Hydroxyanthranilic acid	s__Eubacterium_sp_CAG_180	-0.0128383	0.02068	-0.620809	0.535856	0.900374
Indole-3-acetaldehyde	s__Megasphaera_elsdenii	-0.0156714	0.0252972	-0.619493	0.536719	0.900374
Indoleacetyl glutamine	s__Roseburia_hominis	0.0161369	0.0260522	0.619408	0.536775	0.900374
2-Oxoadipate	s__Firmicutes_bacterium_CAG_83	0.0164313	0.0265277	0.619401	0.53678	0.900374
Indoleacrylic acid	s__Roseburia_intestinalis	-0.0158214	0.025556	-0.619086	0.536986	0.900374
Indoleacrylic acid	s__Roseburia_inulinivorans	-0.0171801	0.0277714	-0.618627	0.537288	0.900374
4,6-Dihydroxyquinoline	s__Bifidobacterium_longum	-0.0143192	0.0231776	-0.617802	0.53783	0.900374
Indole-3-carboxaldehyde	s__Eubacterium_sp_CAG_180	0.0128735	0.0208389	0.617763	0.537855	0.900374
Melatonin	s__Coprococcus_eutactus	0.0164139	0.0265769	0.6176	0.537962	0.900374
Indoleacrylic acid	s__Olsenella_scatoligenes	-0.0263402	0.0427037	-0.616812	0.53848	0.900374
Indole-3-acetaldehyde	s__Alistipes_putredinis	0.0117918	0.01914	0.616082	0.538961	0.900374
Indole-3-ethanol	s__Ruminococcus_bicirculans	0.019169	0.0311168	0.616032	0.538994	0.900374
5-Methoxytryptamine	s__Barnesiella_intestinihominis	0.0152967	0.0248716	0.615028	0.539654	0.900374
Indoleacrylic acid	s__Prevotella_sp_CAG_520	0.0105586	0.0171809	0.614555	0.539966	0.900374
Indole-3-carboxaldehyde	s__Eubacterium_ramulus	-0.023298	0.0379324	-0.614197	0.540201	0.900374
Indoleacrylic acid	s__Alistipes_shahii	0.0141735	0.0231202	0.613036	0.540966	0.900374
Indoleacetyl glutamine	s__Bilophila_wadsworthia	-0.0161719	0.0263844	-0.612934	0.541034	0.900374
Anthranilate	s__Prevotella_sp_CAG_279	0.0118465	0.0193416	0.612488	0.541328	0.900374
5-Methoxytryptamine	s__Phascolarctobacterium_succinatutens	-0.0129666	0.0211873	-0.612	0.54165	0.900374
Indole-3-ethanol	s__Phascolarctobacterium_succinatutens	0.0129433	0.0211556	0.611812	0.541773	0.900374
Indole-3-acetaldehyde	s__Firmicutes_bacterium_CAG_83	0.0164873	0.0269643	0.611451	0.542012	0.900374
2-Amino-3-carboxymuconic acid semialdehyde	s__Desulfovibrionaceae_bacterium	0.0136908	0.022395	0.611334	0.542089	0.900374
Indoxyl	s__Anaerostipes_hadrus	-0.0209253	0.0342463	-0.611024	0.542293	0.900374
5-Hydroxyindoleacetate	s__Prevotella_stercorea	0.0126037	0.0206343	0.610811	0.542433	0.900374
3-Methyldioxyindole	s__Akkermansia_muciniphila	-0.012239	0.0200589	-0.610152	0.542869	0.900374
Anthranilate	s__Agathobaculum_butyriciproducens	0.0222246	0.0364735	0.609336	0.543407	0.900374
3-Hydroxyanthranilic acid	s__Bacteroides_thetaiotaomicron	0.014006	0.0230414	0.607861	0.544383	0.900374
Formyl-N-acetyl-5-methoxykynurenamine	s__Coprococcus_eutactus	-0.0150472	0.0247683	-0.607518	0.544609	0.900374
5-Hydroxyindoleacetate	s__Alistipes_finegoldii	0.0131329	0.0216385	0.606921	0.545004	0.900374
Platelet serotonin	s__Bifidobacterium_adolescentis	0.012852	0.0211881	0.606567	0.545239	0.900374
Tryptophan	s__Collinsella_stercoris	-0.0225519	0.0372327	-0.6057	0.545812	0.900374
5-Hydroxytryptophol	s__Clostridium_sp_CAG_58	0.0184329	0.0304398	0.605551	0.545911	0.900374
Formyl-N-acetyl-5-methoxykynurenamine	s__Parabacteroides_sp_CAG_409	0.020114	0.0332978	0.604064	0.546896	0.900374
Indole-3-ethanol	s__Ruthenibacterium_lactatiformans	0.0196364	0.0325389	0.603473	0.547287	0.900374
Indoxyl	s__Bilophila_wadsworthia	-0.0152997	0.0253677	-0.603117	0.547523	0.900374
3-Hydroxyanthranilic acid	s__Sutterella_parvirubra	0.0184702	0.0306578	0.602464	0.547957	0.900374
5-Methoxytryptamine	s__Eubacterium_sp_CAG_180	-0.0128964	0.0214165	-0.602172	0.548151	0.900374
3-Methyldioxyindole	s__Oscillibacter_sp_PC13	0.0252512	0.0419568	0.601839	0.548372	0.900374
Indole-3-propionic acid	s__Parabacteroides_sp_CAG_409	-0.0210575	0.0350246	-0.60122	0.548782	0.900374
5-Methoxyindoleacetate	s__Prevotella_sp_CAG_279	0.0117007	0.0194696	0.600971	0.548947	0.900374
4,6-Dihydroxyquinoline	s__Proteobacteria_bacterium_CAG_139	-0.017472	0.0291524	-0.599333	0.550036	0.900374
2-Oxoadipate	s__Collinsella_aerofaciens	0.0209777	0.0350372	0.598727	0.550439	0.900374
5-Methoxyindoleacetate	s__Oscillibacter_sp_CAG_241	0.0145649	0.0243306	0.598626	0.550505	0.900374
Tryptophan	s__Bilophila_wadsworthia	0.0158557	0.0265281	0.597696	0.551124	0.900374
Formyl-N-acetyl-5-methoxykynurenamine	s__Prevotella_sp_885	0.0104778	0.0175659	0.596481	0.551932	0.900374
4,6-Dihydroxyquinoline	s__Escherichia_coli	-0.0129668	0.0217534	-0.596083	0.552198	0.900374
3-Hydroxyanthranilic acid	s__Blautia_wexlerae	0.0192691	0.0323269	0.59607	0.552206	0.900374
2-Oxoadipate	s__Firmicutes_bacterium_CAG_791	0.0134528	0.0225718	0.595999	0.552254	0.900374
Formyl-N-acetyl-5-methoxykynurenamine	s__Prevotella_sp_CAG_1092	0.0126661	0.0212922	0.59487	0.553006	0.900374
Platelet serotonin	s__Lawsonibacter_asaccharolyticus	-0.0182039	0.030669	-0.593559	0.55388	0.900374
Indoxyl sulfate	s__Roseburia_inulinivorans	0.0162458	0.0273886	0.593157	0.554148	0.900374
Formyl-N-acetyl-5-methoxykynurenamine	s__Roseburia_faecis	0.014883	0.025105	0.592833	0.554364	0.900374
5-Hydroxytryptophol	s__Eubacterium_rectale	-0.0168226	0.0283839	-0.592682	0.554465	0.900374
Indoleacetyl glutamine	s__Bacteroides_stercoris	0.0139375	0.0235219	0.592531	0.554565	0.900374
Platelet serotonin	s__Bacteroides_caccae	-0.0148213	0.0250558	-0.591531	0.555233	0.900374
Picolinic acid	s__Odoribacter_splanchnicus	-0.0154574	0.0262007	-0.589963	0.556281	0.900374
3-Methyldioxyindole	s__Bifidobacterium_adolescentis	0.0115727	0.0196255	0.589676	0.556472	0.900374
2-Oxoadipate	s__Parasutterella_excrementihominis	-0.0141756	0.0240638	-0.589083	0.556869	0.900374
Indoleacrylic acid	s__Dorea_longicatena	-0.0189441	0.0321644	-0.588978	0.556939	0.900374
2-Amino-3-carboxymuconic acid semialdehyde	s__Alistipes_finegoldii	-0.0125997	0.0214055	-0.588621	0.557178	0.900374
5-Hydroxyindoleacetate	s__Bacteroides_stercoris	-0.0137755	0.0234232	-0.588114	0.557517	0.900374
Anthranilate	s__Ruminococcus_torques	-0.0163289	0.0277876	-0.587632	0.55784	0.900374
5-Methoxyindoleacetate	s__Bacteroides_dorei	0.011854	0.0201991	0.586859	0.558357	0.900374
Indoleacrylic acid	s__Bacteroides_thetaiotaomicron	-0.0139003	0.0237016	-0.586468	0.558619	0.900374
Tryptophan	s__Firmicutes_bacterium_CAG_94	-0.0187887	0.0320597	-0.586054	0.558896	0.900374
Indole-3-acetaldehyde	s__Eubacterium_rectale	0.016578	0.0283065	0.58566	0.55916	0.900374
Formyl-N-acetyl-5-methoxykynurenamine	s__Prevotella_sp_CAG_5226	0.0106375	0.01817	0.585444	0.559305	0.900374
2-Amino-3-carboxymuconic acid semialdehyde	s__Faecalibacterium_prausnitzii	0.0213054	0.0364105	0.585145	0.559505	0.900374
3-Hydroxyanthranilic acid	s__Alistipes_shahii	-0.0131224	0.0224817	-0.583691	0.56048	0.900374
Picolinic acid	s__Bacteroides_dorei	0.0116117	0.0199016	0.583458	0.560636	0.900374
Anthranilate	s__Akkermansia_muciniphila	0.0122744	0.021049	0.583134	0.560854	0.900374
Picolinic acid	s__Blautia_wexlerae	-0.0189108	0.0324483	-0.582798	0.561079	0.900374
Picolinic acid	s__Butyricimonas_virosa	-0.0154405	0.0265315	-0.581967	0.561637	0.900374
Formyl-N-acetyl-5-methoxykynurenamine	s__Proteobacteria_bacterium_CAG_139	-0.0164063	0.028203	-0.581721	0.561802	0.900374
Indole-3-acetaldehyde	s__Oscillibacter_sp_PC13	0.0261815	0.0450069	0.581721	0.561802	0.900374
Indoleacrylic acid	s__Pseudoflavonifractor_sp_An184	-0.019066	0.0328659	-0.580116	0.562881	0.900374
Picolinic acid	s__Alistipes_finegoldii	0.0122234	0.0210744	0.580011	0.562951	0.900374
5-Hydroxyindoleacetate	s__Phascolarctobacterium_succinatutens	0.0122304	0.0210918	0.579863	0.56305	0.900374
5-Hydroxytryptophol	s__Bifidobacterium_adolescentis	0.0122386	0.0211094	0.579771	0.563113	0.900374
Tryptophan	s__Bacteroides_thetaiotaomicron	0.013885	0.0239806	0.579011	0.563624	0.900585
Indole-3-carboxaldehyde	s__Prevotella_copri	-0.0105409	0.0182374	-0.577985	0.564314	0.900932
3-Methyldioxyindole	s__Alistipes_shahii	0.0125251	0.0216861	0.577561	0.564599	0.900932
Indole-3-acetate	s__Megasphaera_elsdenii	0.0142035	0.0246539	0.576113	0.565574	0.901407
Indoxyl sulfate	s__Prevotella_sp_CAG_5226	0.0109431	0.0189989	0.575986	0.56566	0.901407
Formyl-N-acetyl-5-methoxykynurenamine	s__Prevotella_sp_AM42_24	0.0119035	0.0206862	0.57543	0.566035	0.901407
Indoleacrylic acid	s__Firmicutes_bacterium_CAG_83	0.015403	0.026811	0.574505	0.566659	0.90157
Indoleacrylic acid	s__Butyricimonas_synergistica	0.0215336	0.0375614	0.57329	0.567478	0.90157
Indoleacrylic acid	s__Bacteroides_sp_CAG_530	-0.0157712	0.0275269	-0.572938	0.567716	0.90157
Indoleacrylic acid	s__Firmicutes_bacterium_CAG_95	0.0161993	0.0283213	0.571984	0.56836	0.90157
3-Hydroxyanthranilic acid	s__Roseburia_faecis	0.0147878	0.025883	0.571332	0.568801	0.90157
3-Hydroxyanthranilic acid	s__Desulfovibrio_piger	0.010695	0.0187384	0.570754	0.569191	0.90157
Anthranilate	s__Bacteroides_fragilis	-0.0147201	0.0258044	-0.570448	0.569398	0.90157
4,6-Dihydroxyquinoline	s__Lachnospira_pectinoschiza	0.0148602	0.0260526	0.570392	0.569436	0.90157
Indole-3-ethanol	s__Eubacterium_siraeum	0.0117809	0.0206924	0.569334	0.570151	0.90157
5-Hydroxyindoleacetate	s__Anaeromassilibacillus_sp_An250	-0.0185813	0.0326485	-0.569133	0.570287	0.90157
Indoleacrylic acid	s__Alistipes_putredinis	-0.0108311	0.019032	-0.569097	0.570311	0.90157
Indoleacrylic acid	s__Escherichia_coli	0.0126487	0.0223155	0.566814	0.571857	0.902246
5-Hydroxyindoleacetate	s__Anaerostipes_hadrus	-0.020063	0.0354779	-0.565507	0.572743	0.902246
Formyl-N-acetyl-5-methoxykynurenamine	s__Dorea_longicatena	0.0171547	0.030338	0.565453	0.572779	0.902246
Tryptophan	s__Parabacteroides_sp_CAG_409	-0.020195	0.0357269	-0.565259	0.572911	0.902246
Indoxyl sulfate	s__Oscillibacter_sp_57_20	0.012454	0.022084	0.563939	0.573806	0.902246
3-Methyldioxyindole	s__Streptococcus_parasanguinis	0.0229204	0.0407082	0.563042	0.574415	0.902246
Indole-3-carboxaldehyde	s__Bacteroides_cellulosilyticus	0.0160716	0.0285457	0.563012	0.574435	0.902246
Indole-3-ethanol	s__Anaerostipes_hadrus	0.0200381	0.035591	0.563011	0.574436	0.902246
Platelet serotonin	s__Butyricimonas_synergistica	0.0214126	0.0380351	0.56297	0.574464	0.902246
Indole-3-ethanol	s__Blautia_wexlerae	0.0188166	0.0334302	0.562863	0.574537	0.902246
2-Amino-3-carboxymuconic acid semialdehyde	s__Prevotella_copri	-0.0103689	0.0184529	-0.561912	0.575182	0.902586
Indole-3-acetaldehyde	s__Coprococcus_eutactus	-0.0148125	0.0264229	-0.560595	0.576077	0.902586
Formyl-N-acetyl-5-methoxykynurenamine	s__Bacteroides_dorei	0.0107824	0.0192363	0.560526	0.576124	0.902586
Indoxyl	s__Prevotella_sp_CAG_520	-0.00931182	0.0166268	-0.560047	0.57645	0.902586
Indole-3-carboxaldehyde	s__Roseburia_faecis	-0.0145954	0.0260829	-0.559579	0.576768	0.902586
Indole-3-ethanol	s__Barnesiella_intestinihominis	0.0138876	0.0248409	0.559061	0.57712	0.902586
Indoxyl	s__Prevotella_sp_885	0.0100528	0.0180235	0.557759	0.578006	0.902586
Indoleacrylic acid	s__Firmicutes_bacterium_CAG_791	-0.0127196	0.022812	-0.557585	0.578125	0.902586
5-Hydroxytryptophol	s__Lachnospira_pectinoschiza	-0.0150265	0.0269556	-0.557454	0.578214	0.902586
Melatonin	s__Olsenella_scatoligenes	0.0240592	0.0432295	0.556544	0.578834	0.902586
Indoxyl	s__Eubacterium_sp_CAG_38	-0.0160477	0.0289404	-0.554509	0.580222	0.902586
Anthranilate	s__Coprococcus_catus	-0.0167633	0.0303083	-0.553091	0.581189	0.902586
Indoleacrylic acid	s__Parabacteroides_sp_CAG_409	-0.0194989	0.0353146	-0.552149	0.581832	0.902586
2-Oxoadipate	s__Parabacteroides_merdae	0.0122623	0.0222326	0.551545	0.582245	0.902586
Indoleacrylic acid	s__Parasutterella_excrementihominis	0.0134073	0.0243198	0.551291	0.582418	0.902586
Indoleacetyl glutamine	s__Dorea_formicigenerans	-0.0193707	0.0351884	-0.550485	0.582969	0.902586
Picolinic acid	s__Flavonifractor_plautii	0.0140716	0.0255853	0.549987	0.58331	0.902586
Melatonin	s__Butyricimonas_virosa	-0.0151163	0.0275196	-0.549292	0.583785	0.902586
Indoleacrylic acid	s__Desulfovibrio_piger	0.01058	0.0192752	0.548892	0.584059	0.902586
Indoleacrylic acid	s__Bifidobacterium_adolescentis	0.0114828	0.0209307	0.54861	0.584252	0.902586
Indoleacetyl glutamine	s__Oscillibacter_sp_PC13	0.0246297	0.0450335	0.54692	0.585409	0.902586
Indole-3-ethanol	s__Bacteroides_ovatus	0.0133063	0.0243464	0.54654	0.585669	0.902586
5-Hydroxyindoleacetate	s__Gemmiger_formicilis	0.0206112	0.0377135	0.546522	0.585681	0.902586
2-Oxoadipate	s__Butyricimonas_virosa	0.0146997	0.0269113	0.546227	0.585883	0.902586
Indoxyl sulfate	s__Anaeromassilibacillus_sp_An250	-0.0175431	0.0321309	-0.545989	0.586046	0.902586
2-Amino-3-carboxymuconic acid semialdehyde	s__Odoribacter_splanchnicus	0.0145238	0.0266188	0.545621	0.586299	0.902586
3-Hydroxyanthranilic acid	s__Eubacterium_hallii	0.0192373	0.0352583	0.545609	0.586307	0.902586
4,6-Dihydroxyquinoline	s__Butyricimonas_synergistica	0.0199759	0.0366248	0.545422	0.586435	0.902586
Picolinic acid	s__Ruminococcus_bromii	-0.0122476	0.0224586	-0.545341	0.586491	0.902586
5-Hydroxyindoleacetate	s__Escherichia_coli	-0.0121952	0.0223642	-0.545301	0.586518	0.902586
5-Hydroxyindoleacetate	s__Coprococcus_eutactus	-0.0143544	0.0263246	-0.545285	0.586529	0.902586
Indoxyl	s__Bacteroides_thetaiotaomicron	0.0124824	0.0229358	0.544232	0.587251	0.903112
3-Hydroxyanthranilic acid	s__Coprococcus_catus	-0.0162615	0.0299482	-0.542988	0.588105	0.903485
2-Amino-3-carboxymuconic acid semialdehyde	s__Prevotella_sp_AM42_24	0.0118022	0.0217443	0.542771	0.588254	0.903485
Melatonin	s__Bacteroides_ovatus	0.0132508	0.0245107	0.540614	0.589736	0.905176
Formyl-N-acetyl-5-methoxykynurenamine	s__Parasutterella_excrementihominis	-0.0123824	0.0229375	-0.539832	0.590273	0.905416
5-Hydroxytryptophol	s__Ruthenibacterium_lactatiformans	0.0175693	0.032659	0.537963	0.591559	0.906056
Picolinic acid	s__Faecalibacterium_prausnitzii	0.0192646	0.0358535	0.537313	0.592006	0.906056
2-Oxoadipate	s__Ruminococcus_bromii	-0.0122301	0.0227773	-0.536941	0.592263	0.906056
Indoleacrylic acid	s__Eubacterium_ramulus	0.020787	0.0387321	0.536686	0.592438	0.906056
3-Methyldioxyindole	s__Roseburia_faecis	0.0133954	0.0249702	0.536455	0.592597	0.906056
Indole-3-propionic acid	s__Blautia_wexlerae	-0.0176688	0.0329932	-0.53553	0.593235	0.906209
Melatonin	s__Eubacterium_hallii	-0.0196434	0.0367027	-0.535204	0.59346	0.906209
Anthranilate	s__Oscillibacter_sp_CAG_241	0.0129178	0.024179	0.534256	0.594114	0.906624
Indoleacrylic acid	s__Blautia_obeum	0.0179264	0.0337137	0.531723	0.595861	0.908708
5-Methoxyindoleacetate	s__Bacteroides_uniformis	0.0118559	0.022333	0.53087	0.596451	0.908834
Indole-3-acetate	s__Bacteroides_thetaiotaomicron	0.0123155	0.0232361	0.530014	0.597042	0.908834
Platelet serotonin	s__Bacteroides_thetaiotaomicron	-0.0127215	0.0240055	-0.529942	0.597092	0.908834
5-Methoxytryptamine	s__Desulfovibrionaceae_bacterium	0.0119784	0.0227556	0.526394	0.599547	0.911626
Indole-3-acetaldehyde	s__Ruthenibacterium_lactatiformans	0.017138	0.0325705	0.526183	0.599693	0.911626
2-Amino-3-carboxymuconic acid semialdehyde	s__Slackia_isoflavoniconvertens	0.0158632	0.0302183	0.524951	0.600547	0.912189
Indole-3-propionic acid	s__Collinsella_stercoris	0.0191353	0.0365203	0.523962	0.601233	0.912189
Indole-3-acetate	s__Firmicutes_bacterium_CAG_95	0.0145228	0.027764	0.523078	0.601846	0.912189
2-Amino-3-carboxymuconic acid semialdehyde	s__Bacteroides_caccae	0.0128315	0.0245348	0.522992	0.601906	0.912189
5-Hydroxytryptophol	s__Bifidobacterium_longum	-0.0125439	0.0239899	-0.52288	0.601983	0.912189
Picolinic acid	s__Prevotella_sp_AM42_24	0.0111766	0.0214089	0.522054	0.602556	0.912476
2-Amino-3-carboxymuconic acid semialdehyde	s__Barnesiella_intestinihominis	0.0127563	0.0244975	0.52072	0.603483	0.913297
Indoleacetyl glutamine	s__Barnesiella_intestinihominis	0.0129127	0.0248714	0.51918	0.604553	0.914334
Platelet serotonin	s__Firmicutes_bacterium_CAG_95	0.0148439	0.028684	0.5175	0.605722	0.915043
5-Hydroxyindoleacetate	s__Intestinimonas_butyriciproducens	0.0136023	0.0262898	0.517399	0.605792	0.915043
Indole-3-propionic acid	s__Eubacterium_sp_CAG_38	0.0152852	0.0296784	0.515028	0.607443	0.916887
Picolinic acid	s__Ruminococcus_lactaris	0.0174085	0.0338358	0.5145	0.607811	0.916887
Platelet serotonin	s__Parasutterella_excrementihominis	-0.0126457	0.0246293	-0.51344	0.60855	0.916887
Anthranilate	s__Coprococcus_eutactus	-0.0132734	0.0258525	-0.51343	0.608557	0.916887
Tryptophan	s__Eubacterium_ramulus	0.0200517	0.0391907	0.511645	0.609802	0.917903
5-Hydroxyindoleacetate	s__Blautia_wexlerae	-0.0170443	0.0333316	-0.511357	0.610003	0.917903
Indole-3-acetate	s__Escherichia_coli	-0.0110486	0.0218775	-0.505022	0.614433	0.923983
5-Hydroxyindoleacetate	s__Bacteroides_dorei	-0.010291	0.0204441	-0.503372	0.615589	0.924571
Indoxyl	s__Dorea_longicatena	-0.015663	0.0311309	-0.503135	0.615755	0.924571
Formyl-N-acetyl-5-methoxykynurenamine	s__Alistipes_finegoldii	-0.0102442	0.0203745	-0.502797	0.615992	0.924571
Indole-3-ethanol	s__Eubacterium_eligens	0.0136746	0.0272991	0.500916	0.617311	0.924666
5-Hydroxyindoleacetate	s__Roseburia_intestinalis	-0.0128339	0.0256229	-0.500875	0.61734	0.924666
5-Hydroxytryptophol	s__Prevotella_stercorea	0.0104037	0.0207802	0.500655	0.617494	0.924666
Formyl-N-acetyl-5-methoxykynurenamine	s__Coprococcus_comes	0.0146111	0.0292276	0.499908	0.618018	0.924666
Platelet serotonin	s__Eubacterium_sp_CAG_38	0.0151437	0.0302952	0.49987	0.618046	0.924666
5-Methoxytryptamine	s__Prevotella_sp_CAG_520	-0.00861724	0.0173063	-0.497925	0.619412	0.924666
Tryptophan	s__Bacteroides_cellulosilyticus	0.014672	0.0294872	0.497572	0.61966	0.924666
3-Hydroxyanthranilic acid	s__Faecalibacterium_prausnitzii	-0.0177581	0.0357275	-0.497042	0.620033	0.924666
Indole-3-propionic acid	s__Acidaminococcus_fermentans	-0.012949	0.026055	-0.496986	0.620072	0.924666
Indole-3-ethanol	s__Blautia_obeum	0.0168227	0.0338963	0.496298	0.620555	0.924666
Indole-3-carboxaldehyde	s__Parabacteroides_merdae	-0.0109113	0.0220143	-0.495647	0.621014	0.924666
5-Hydroxyindoleacetate	s__Coprococcus_catus	-0.0152946	0.0308735	-0.495397	0.62119	0.924666
5-Methoxytryptamine	s__Acidaminococcus_fermentans	-0.0130647	0.0264432	-0.494067	0.622126	0.924666
Indoleacetyl glutamine	s__Coprococcus_eutactus	-0.0130628	0.0264417	-0.494022	0.622158	0.924666
Indoxyl sulfate	s__Anaerostipes_hadrus	-0.0172505	0.0349224	-0.493968	0.622196	0.924666
Indole-3-propionic acid	s__Oscillibacter_sp_PC13	0.0218989	0.0444026	0.493189	0.622744	0.924666
Platelet serotonin	s__Acidaminococcus_fermentans	-0.01311	0.0265953	-0.492946	0.622915	0.924666
Indole-3-propionic acid	s__Desulfovibrionaceae_bacterium	0.0110421	0.0224249	0.492404	0.623298	0.924666
Platelet serotonin	s__Bacteroides_uniformis	-0.0112394	0.0228355	-0.492189	0.623449	0.924666
Indole-3-propionic acid	s__Mitsuokella_jalaludinii	0.0133553	0.0272707	0.489729	0.625184	0.92666
Indoleacetyl glutamine	s__Bacteroides_uniformis	-0.0110676	0.0226953	-0.487662	0.626643	0.926763
Melatonin	s__Dorea_longicatena	-0.0158738	0.0325655	-0.487444	0.626798	0.926763
Indoleacetyl glutamine	s__Bacteroides_cellulosilyticus	-0.0142875	0.029331	-0.487114	0.627031	0.926763
Picolinic acid	s__Streptococcus_parasanguinis	0.0206396	0.0423721	0.487104	0.627038	0.926763
Indole-3-acetate	s__Ruminococcus_bromii	0.010985	0.0225625	0.48687	0.627203	0.926763
Indoxyl	s__Bacteroides_vulgatus	-0.0107204	0.0220831	-0.485456	0.628203	0.927663
3-Methyldioxyindole	s__Dorea_longicatena	0.0146197	0.0301777	0.484452	0.628913	0.927673
Melatonin	s__Sutterella_parvirubra	-0.0154644	0.0319287	-0.484342	0.628991	0.927673
5-Hydroxytryptophol	s__Bacteroides_fragilis	-0.0127674	0.0264618	-0.482484	0.630306	0.928509
Picolinic acid	s__Sutterella_parvirubra	-0.0148034	0.0307872	-0.48083	0.631478	0.928509
Tryptophan	s__Coprococcus_comes	0.015077	0.0313565	0.480825	0.631481	0.928509
Tryptophan	s__Firmicutes_bacterium_CAG_95	0.0137808	0.0286646	0.480759	0.631528	0.928509
Indoxyl sulfate	s__Parabacteroides_sp_CAG_409	-0.0167396	0.0348339	-0.480554	0.631674	0.928509
Melatonin	s__Prevotella_sp_CAG_5226	0.00935752	0.0195064	0.479715	0.632269	0.928509
Tryptophan	s__Sutterella_parvirubra	0.0152947	0.03192	0.479156	0.632665	0.928509
5-Hydroxyindoleacetate	s__Oscillibacter_sp_CAG_241	0.0118007	0.0246294	0.47913	0.632683	0.928509
Formyl-N-acetyl-5-methoxykynurenamine	s__Ruminococcus_lactaris	-0.0156018	0.0327061	-0.477032	0.634173	0.92981
Indoleacetyl glutamine	s__Prevotella_copri	0.00892787	0.0187411	0.476379	0.634636	0.92981
Indole-3-ethanol	s__Proteobacteria_bacterium_CAG_139	-0.0143185	0.0300752	-0.476091	0.63484	0.92981
5-Methoxytryptamine	s__Olsenella_scatoligenes	0.0204467	0.0430197	0.475287	0.635412	0.92981
Indole-3-ethanol	s__Parabacteroides_sp_CAG_409	-0.016808	0.0355122	-0.473301	0.636824	0.92981
Melatonin	s__Anaerostipes_hadrus	0.0169576	0.0358436	0.473099	0.636967	0.92981
5-Methoxytryptamine	s__Mitsuokella_multacida	0.0143679	0.0304051	0.47255	0.637358	0.92981
Picolinic acid	s__Mitsuokella_multacida	-0.0139098	0.0294706	-0.47199	0.637757	0.92981
Melatonin	s__Dorea_formicigenerans	-0.016703	0.035399	-0.471849	0.637857	0.92981
Tryptophan	s__Alistipes_indistinctus	0.0129366	0.0274311	0.471604	0.638031	0.92981
2-Amino-3-carboxymuconic acid semialdehyde	s__Bacteroides_fragilis	-0.0122243	0.0260048	-0.470081	0.639116	0.92981
Anthranilate	s__Dorea_longicatena	0.0148802	0.0316651	0.469925	0.639228	0.92981
Indole-3-propionic acid	s__Alistipes_putredinis	0.00887148	0.0188878	0.469695	0.639391	0.92981
Anthranilate	s__Prevotella_sp_AM42_24	-0.0101377	0.0215921	-0.469508	0.639525	0.92981
Melatonin	s__Roseburia_faecis	0.0126461	0.0269535	0.469181	0.639758	0.92981
5-Methoxyindoleacetate	s__Alistipes_finegoldii	0.0100381	0.0213997	0.469078	0.639831	0.92981
Indoleacetyl glutamine	s__Anaeromassilibacillus_sp_An250	0.0153401	0.0328006	0.467679	0.640828	0.930363
Anthranilate	s__Roseburia_hominis	-0.01191	0.0254904	-0.467235	0.641145	0.930363
Indole-3-acetate	s__Blautia_wexlerae	-0.0151986	0.0326065	-0.466121	0.64194	0.930363
Formyl-N-acetyl-5-methoxykynurenamine	s__Barnesiella_intestinihominis	-0.0108397	0.0233139	-0.464944	0.64278	0.930363
Formyl-N-acetyl-5-methoxykynurenamine	s__Bacteroides_fragilis	-0.0114919	0.0247435	-0.464439	0.643141	0.930363
Indole-3-acetaldehyde	s__Prevotella_sp_AM42_24	-0.0102506	0.0220734	-0.464389	0.643177	0.930363
3-Methyldioxyindole	s__Blautia_obeum	-0.0146818	0.0316256	-0.464239	0.643284	0.930363
Melatonin	s__Firmicutes_bacterium_CAG_791	0.0107167	0.0230952	0.464023	0.643439	0.930363
Indole-3-carboxaldehyde	s__Dorea_formicigenerans	-0.015869	0.0342693	-0.463068	0.644121	0.930363
Indoleacetyl glutamine	s__Ruminococcus_torques	-0.0131603	0.0284336	-0.462844	0.644281	0.930363
Picolinic acid	s__Acidaminococcus_fermentans	0.0118416	0.0256336	0.461957	0.644915	0.930363
5-Methoxyindoleacetate	s__Blautia_wexlerae	0.0151864	0.0329506	0.460885	0.645682	0.930363
Indole-3-acetate	s__Ruthenibacterium_lactatiformans	-0.0146203	0.0317439	-0.46057	0.645907	0.930363
5-Hydroxytryptophol	s__Firmicutes_bacterium_CAG_94	0.0147213	0.0319796	0.460334	0.646077	0.930363
Tryptophan	s__Bifidobacterium_longum	0.0110792	0.0240685	0.460321	0.646085	0.930363
Indoleacetyl glutamine	s__Alistipes_finegoldii	-0.00995307	0.021744	-0.457739	0.647935	0.931263
Anthranilate	s__Bacteroides_vulgatus	-0.0102736	0.0224615	-0.457389	0.648186	0.931263
Indoleacetyl glutamine	s__Bacteroides_sp_CAG_530	0.0126736	0.0277144	0.457292	0.648255	0.931263
5-Methoxytryptamine	s__Butyricimonas_synergistica	-0.0173	0.0378341	-0.457259	0.648278	0.931263
3-Hydroxyanthranilic acid	s__Prevotella_sp_AM42_24	-0.00973691	0.0213356	-0.456369	0.648916	0.931616
Indole-3-carboxaldehyde	s__Bacteroides_dorei	0.00908756	0.0199911	0.45458	0.6502	0.932895
2-Oxoadipate	s__Bifidobacterium_adolescentis	-0.00936802	0.020722	-0.452081	0.651994	0.934239
Indole-3-acetate	s__Prevotella_sp_CAG_1092	-0.0100049	0.0221407	-0.451877	0.652141	0.934239
Tryptophan	s__Roseburia_inulinivorans	0.0126705	0.0281174	0.450629	0.653037	0.934239
Indole-3-ethanol	s__Ruminococcus_bromii	0.0104224	0.0231448	0.450314	0.653264	0.934239
5-Methoxyindoleacetate	s__Prevotella_sp_CAG_1092	-0.0100659	0.0223741	-0.449889	0.65357	0.934239
Indoleacetyl glutamine	s__Prevotella_sp_CAG_520	0.00777368	0.0173018	0.4493	0.653994	0.934239
4,6-Dihydroxyquinoline	s__Bacteroides_uniformis	-0.0098604	0.0219906	-0.448391	0.654647	0.934239
3-Methyldioxyindole	s__Bacteroides_cellulosilyticus	-0.0122512	0.0273379	-0.44814	0.654828	0.934239
2-Oxoadipate	s__Barnesiella_intestinihominis	0.0109634	0.0244657	0.448111	0.654849	0.934239
4,6-Dihydroxyquinoline	s__Alistipes_putredinis	0.00831319	0.0185643	0.447806	0.655068	0.934239
Indole-3-propionic acid	s__Phascolarctobacterium_succinatutens	0.00931031	0.0208912	0.445656	0.656616	0.935342
Indole-3-carboxaldehyde	s__Ruminococcus_lactaris	0.0151423	0.0339788	0.445639	0.656629	0.935342
Indole-3-acetate	s__Sutterella_parvirubra	-0.0137455	0.0309263	-0.444459	0.65748	0.935573
5-Methoxyindoleacetate	s__Dorea_longicatena	0.0141631	0.0318758	0.444321	0.657579	0.935573
Indoleacrylic acid	s__Parabacteroides_merdae	-0.00994202	0.0224749	-0.442361	0.658993	0.936568
Tryptophan	s__Intestinimonas_butyriciproducens	-0.0117033	0.0265507	-0.440788	0.660128	0.936568
Indole-3-acetaldehyde	s__Anaerostipes_hadrus	-0.0157037	0.0356305	-0.440737	0.660165	0.936568
Indole-3-carboxaldehyde	s__Anaeromassilibacillus_sp_An250	-0.0140717	0.0319357	-0.440627	0.660244	0.936568
5-Hydroxyindoleacetate	s__Odoribacter_splanchnicus	-0.0118624	0.0269221	-0.440621	0.660249	0.936568
Indoleacetyl glutamine	s__Alistipes_putredinis	-0.00838988	0.0191626	-0.437825	0.662269	0.93846
Indole-3-acetate	s__Bifidobacterium_adolescentis	0.00897854	0.0205235	0.437477	0.66252	0.93846
Indoleacrylic acid	s__Barnesiella_intestinihominis	-0.0107711	0.0247228	-0.435677	0.663822	0.93846
Indole-3-carboxaldehyde	s__Bacteroides_xylanisolvens	0.0127198	0.0292293	0.435173	0.664187	0.93846
5-Hydroxyindoleacetate	s__Dorea_longicatena	-0.0140145	0.0322518	-0.434534	0.66465	0.93846
Indole-3-acetaldehyde	s__Eubacterium_ramulus	-0.0169234	0.0389759	-0.434203	0.66489	0.93846
Indoxyl sulfate	s__Dorea_longicatena	-0.013774	0.0317373	-0.434	0.665037	0.93846
5-Hydroxyindoleacetate	s__Flavonifractor_plautii	0.0114004	0.0262856	0.433714	0.665244	0.93846
Anthranilate	s__Blautia_obeum	0.0143756	0.0331862	0.433181	0.66563	0.93846
5-Methoxytryptamine	s__Bacteroides_cellulosilyticus	0.0126982	0.0293499	0.432648	0.666016	0.93846
Indole-3-ethanol	s__Intestinimonas_butyriciproducens	-0.0113898	0.026382	-0.431726	0.666684	0.93846
5-Hydroxyindoleacetate	s__Bacteroides_caccae	-0.0107033	0.0248127	-0.431364	0.666947	0.93846
Melatonin	s__Bilophila_wadsworthia	-0.0114272	0.026554	-0.430336	0.667692	0.93846
5-Hydroxytryptophol	s__Escherichia_coli	0.00968927	0.0225214	0.430225	0.667773	0.93846
4,6-Dihydroxyquinoline	s__Bacteroides_stercoris	-0.00980214	0.0228034	-0.429854	0.668042	0.93846
Indole-3-carboxaldehyde	s__Firmicutes_bacterium_CAG_170	0.00859209	0.0200073	0.429449	0.668336	0.93846
Melatonin	s__Parasutterella_excrementihominis	0.010553	0.0246241	0.428563	0.668979	0.93846
5-Methoxyindoleacetate	s__Olsenella_scatoligenes	-0.0181393	0.0423286	-0.428534	0.669	0.93846
Tryptophan	s__Faecalibacterium_prausnitzii	-0.0159319	0.0371881	-0.428413	0.669087	0.93846
2-Amino-3-carboxymuconic acid semialdehyde	s__Parabacteroides_merdae	0.00950811	0.0222785	0.426783	0.670271	0.939325
2-Amino-3-carboxymuconic acid semialdehyde	s__Bacteroides_sp_CAG_530	-0.0116258	0.0273009	-0.425839	0.670958	0.939325
Tryptophan	s__Ruminococcus_bicirculans	-0.0133238	0.0313418	-0.425113	0.671485	0.939325
Picolinic acid	s__Bacteroides_xylanisolvens	-0.012374	0.0291149	-0.425005	0.671564	0.939325
Indole-3-propionic acid	s__Prevotella_sp_CAG_5226	0.00811161	0.0191244	0.424149	0.672186	0.939325
5-Hydroxytryptophol	s__Eubacterium_sp_CAG_180	0.00910719	0.0214726	0.424132	0.672199	0.939325
Indoleacetyl glutamine	s__Slackia_isoflavoniconvertens	-0.0130056	0.0306911	-0.423757	0.672471	0.939325
5-Hydroxyindoleacetate	s__Bifidobacterium_longum	-0.0100653	0.0238422	-0.422163	0.673631	0.940173
Indole-3-propionic acid	s__Holdemanella_biformis	-0.0138493	0.0328876	-0.421111	0.674397	0.940173
Picolinic acid	s__Barnesiella_intestinihominis	-0.0101413	0.0241266	-0.420339	0.67496	0.940173
Indoxyl	s__Blautia_obeum	-0.013716	0.032632	-0.420322	0.674972	0.940173
Picolinic acid	s__Mitsuokella_jalaludinii	-0.0112748	0.0268328	-0.420187	0.67507	0.940173
Anthranilate	s__Prevotella_sp_CAG_520	-0.00710037	0.0169193	-0.419662	0.675453	0.940173
Indoleacrylic acid	s__Coprococcus_catus	0.0129033	0.0308178	0.418696	0.676157	0.940602
2-Amino-3-carboxymuconic acid semialdehyde	s__Alistipes_indistinctus	-0.0112298	0.0268797	-0.417779	0.676826	0.940602
3-Hydroxyanthranilic acid	s__Parabacteroides_distasonis	-0.00963955	0.0230864	-0.417543	0.676997	0.940602
2-Amino-3-carboxymuconic acid semialdehyde	s__Eubacterium_sp_CAG_180	-0.00878179	0.0211012	-0.416175	0.677996	0.940602
5-Hydroxytryptophol	s__Coprococcus_catus	0.0129149	0.0310856	0.415463	0.678515	0.940602
2-Oxoadipate	s__Prevotella_copri	0.00765741	0.0184344	0.415388	0.67857	0.940602
Indoleacetyl glutamine	s__Eubacterium_siraeum	-0.0086059	0.0207267	-0.415208	0.678702	0.940602
3-Methyldioxyindole	s__Eubacterium_rectale	0.0109456	0.0264087	0.414469	0.679241	0.940602
5-Methoxytryptamine	s__Flavonifractor_plautii	-0.0109424	0.0264104	-0.414321	0.679349	0.940602
Indole-3-acetate	s__Phascolarctobacterium_succinatutens	-0.0085018	0.0206431	-0.411847	0.681157	0.940602
Melatonin	s__Ruthenibacterium_lactatiformans	0.0134973	0.0327831	0.411715	0.681253	0.940602
2-Amino-3-carboxymuconic acid semialdehyde	s__Prevotella_sp_CAG_520	0.00700892	0.017044	0.411225	0.681612	0.940602
Picolinic acid	s__Prevotella_sp_CAG_520	-0.00689908	0.0167797	-0.411157	0.681661	0.940602
Picolinic acid	s__Olsenella_scatoligenes	0.0171374	0.041707	0.4109	0.681849	0.940602
Indole-3-propionic acid	s__Megasphaera_elsdenii	0.0102489	0.0249695	0.410459	0.682172	0.940602
Tryptophan	s__Anaeromassilibacillus_sp_An250	0.013514	0.0329834	0.40972	0.682712	0.940602
Melatonin	s__Prevotella_sp_885	0.00772712	0.0188637	0.40963	0.682778	0.940602
Indole-3-propionic acid	s__Blautia_obeum	-0.0136929	0.0334597	-0.409236	0.683067	0.940602
5-Methoxytryptamine	s__Sutterella_parvirubra	-0.0129853	0.0317716	-0.408709	0.683452	0.940602
Formyl-N-acetyl-5-methoxykynurenamine	s__Bacteroides_uniformis	0.00868898	0.0212756	0.4084	0.683678	0.940602
5-Hydroxytryptophol	s__Prevotella_sp_CAG_520	0.00702247	0.0173448	0.404876	0.686261	0.942134
Anthranilate	s__Faecalibacterium_prausnitzii	0.0146164	0.0361709	0.404093	0.686835	0.942134
5-Methoxyindoleacetate	s__Eubacterium_sp_CAG_180	-0.00850321	0.0210857	-0.403269	0.68744	0.942134
3-Methyldioxyindole	s__Eubacterium_sp_CAG_180	0.00803867	0.0199654	0.40263	0.687909	0.942134
2-Amino-3-carboxymuconic acid semialdehyde	s__Coprococcus_eutactus	0.0104845	0.0260529	0.402432	0.688054	0.942134
Platelet serotonin	s__Odoribacter_splanchnicus	0.0109441	0.0272071	0.402253	0.688185	0.942134
Formyl-N-acetyl-5-methoxykynurenamine	s__Prevotella_stercorea	0.00780341	0.0194364	0.401484	0.688749	0.942134
5-Methoxytryptamine	s__Coprococcus_catus	-0.0124525	0.0310285	-0.401326	0.688865	0.942134
Indole-3-acetaldehyde	s__Paraprevotella_xylaniphila	-0.00960106	0.0239481	-0.400912	0.689169	0.942134
Indole-3-acetate	s__Desulfovibrio_piger	-0.00756242	0.0189025	-0.400074	0.689785	0.942134
Indoleacetyl glutamine	s__Parabacteroides_merdae	-0.00904199	0.0226205	-0.399726	0.69004	0.942134
Indoxyl	s__Parabacteroides_sp_CAG_409	0.0136591	0.0341869	0.39954	0.690177	0.942134
5-Methoxyindoleacetate	s__Bilophila_wadsworthia	-0.0103839	0.0259902	-0.39953	0.690184	0.942134
Indole-3-acetaldehyde	s__Bacteroides_thetaiotaomicron	0.0095272	0.0238589	0.399314	0.690343	0.942134
2-Oxoadipate	s__Intestinimonas_butyriciproducens	-0.0103278	0.0259748	-0.397606	0.691599	0.943306
5-Hydroxyindoleacetate	s__Butyricimonas_virosa	-0.0108175	0.0272649	-0.396756	0.692224	0.943616
Indoleacetyl glutamine	s__Bacteroides_ovatus	0.00963765	0.024386	0.395213	0.693359	0.944113
Indoleacetyl glutamine	s__Catenibacterium_mitsuokai	-0.0113945	0.0288948	-0.394344	0.693999	0.944113
Indole-3-acetaldehyde	s__Bacteroides_fragilis	0.010397	0.026397	0.39387	0.694348	0.944113
Indoleacetyl glutamine	s__Blautia_wexlerae	-0.0131787	0.0334871	-0.393545	0.694587	0.944113
Tryptophan	s__Alistipes_shahii	-0.00919829	0.0234122	-0.392884	0.695074	0.944113
Formyl-N-acetyl-5-methoxykynurenamine	s__Alistipes_indistinctus	-0.010025	0.0255777	-0.391945	0.695766	0.944113
Indoleacetyl glutamine	s__Prevotella_sp_CAG_1092	-0.00891014	0.0227376	-0.391869	0.695822	0.944113
Tryptophan	s__Escherichia_coli	0.00884566	0.0225925	0.391531	0.696071	0.944113
Indole-3-carboxaldehyde	s__Firmicutes_bacterium_CAG_110	0.00818434	0.0209101	0.391405	0.696164	0.944113
5-Hydroxyindoleacetate	s__Brachyspira_sp_CAG_700	0.00910789	0.0233483	0.390087	0.697136	0.944736
3-Hydroxyanthranilic acid	s__Anaerostipes_hadrus	0.0134094	0.0344445	0.389305	0.697713	0.944736
5-Methoxyindoleacetate	s__Dorea_formicigenerans	0.0134521	0.0346538	0.388186	0.698539	0.944736
Indoleacetyl glutamine	s__Proteobacteria_bacterium_CAG_139	-0.0116662	0.0301161	-0.387374	0.699138	0.944736
Platelet serotonin	s__Alistipes_putredinis	-0.00746854	0.0192845	-0.387281	0.699207	0.944736
Anthranilate	s__Eubacterium_ramulus	0.0147643	0.0381327	0.387183	0.699279	0.944736
Indoleacrylic acid	s__Prevotella_sp_AM42_24	-0.0084948	0.0219498	-0.38701	0.699407	0.944736
Indoleacetyl glutamine	s__Paraprevotella_xylaniphila	-0.00923488	0.0239596	-0.385435	0.70057	0.945161
5-Methoxytryptamine	s__Collinsella_stercoris	0.0142887	0.0370827	0.38532	0.700655	0.945161
3-Hydroxyanthranilic acid	s__Eubacterium_rectale	-0.0105262	0.0273809	-0.384436	0.701309	0.945161
5-Methoxytryptamine	s__Prevotella_sp_CAG_5226	0.00746243	0.0194116	0.384431	0.701312	0.945161
Indole-3-acetaldehyde	s__Parabacteroides_merdae	-0.00867244	0.0226118	-0.383536	0.701974	0.945516
Indole-3-carboxaldehyde	s__Eubacterium_rectale	-0.010518	0.0275911	-0.381211	0.703694	0.94704
5-Hydroxyindoleacetate	s__Firmicutes_bacterium_CAG_791	-0.00871252	0.0228747	-0.38088	0.703939	0.94704
2-Amino-3-carboxymuconic acid semialdehyde	s__Olsenella_scatoligenes	0.0161083	0.0423681	0.380199	0.704443	0.94704
Indole-3-carboxaldehyde	s__Clostridium_sp_CAG_58	-0.0112348	0.0295916	-0.379663	0.70484	0.94704
Indoxyl	s__Catenibacterium_mitsuokai	-0.0105074	0.0277814	-0.378216	0.705912	0.94704
Picolinic acid	s__Roseburia_intestinalis	-0.00943456	0.0249624	-0.377951	0.706108	0.94704
Indole-3-acetaldehyde	s__Firmicutes_bacterium_CAG_110	0.00811398	0.0214701	0.37792	0.706131	0.94704
Indoxyl sulfate	s__Prevotella_copri	-0.00693853	0.0183705	-0.3777	0.706294	0.94704
Tryptophan	s__Prevotella_sp_CAG_5226	0.00735514	0.0195076	0.37704	0.706783	0.947161
Anthranilate	s__Eubacterium_siraeum	-0.00758801	0.020269	-0.374365	0.708767	0.947577
4,6-Dihydroxyquinoline	s__Clostridium_sp_CAG_58	-0.0110104	0.0294484	-0.373889	0.70912	0.947577
Indole-3-carboxaldehyde	s__Ruthenibacterium_lactatiformans	0.0118632	0.0317397	0.373766	0.709212	0.947577
Indole-3-carboxaldehyde	s__Akkermansia_muciniphila	0.00783779	0.0209743	0.373686	0.709271	0.947577
5-Methoxyindoleacetate	s__Prevotella_sp_AM42_24	-0.00811511	0.0217408	-0.373265	0.709583	0.947577
Anthranilate	s__Flavonifractor_plautii	-0.00962573	0.0258157	-0.372863	0.709882	0.947577
Indole-3-ethanol	s__Prevotella_sp_CAG_520	0.00644138	0.0172879	0.372595	0.710081	0.947577
Indole-3-acetaldehyde	s__Coprococcus_comes	-0.0116116	0.0311871	-0.372321	0.710284	0.947577
Picolinic acid	s__Alistipes_putredinis	-0.0068915	0.0185859	-0.370791	0.711421	0.94807
5-Hydroxyindoleacetate	s__Ruminococcus_bicirculans	0.0115017	0.0310483	0.370446	0.711677	0.94807
Indoxyl sulfate	s__Ruthenibacterium_lactatiformans	0.011806	0.0319473	0.369546	0.712346	0.94807
Tryptophan	s__Fusicatenibacter_saccharivorans	-0.0130736	0.035394	-0.369375	0.712473	0.94807
Indole-3-acetate	s__Firmicutes_bacterium_CAG_170	-0.00739	0.0200195	-0.369139	0.712649	0.94807
Anthranilate	s__Paraprevotella_xylaniphila	0.00859994	0.0234288	0.367068	0.714189	0.949064
Indole-3-acetate	s__Blautia_obeum	0.012136	0.0330628	0.36706	0.714195	0.949064
Indole-3-carboxaldehyde	s__Roseburia_intestinalis	0.00915283	0.0250623	0.365203	0.715577	0.949817
2-Amino-3-carboxymuconic acid semialdehyde	s__Eubacterium_eligens	-0.00982968	0.0269299	-0.36501	0.715721	0.949817
5-Methoxytryptamine	s__Brachyspira_sp_CAG_700	-0.00852779	0.0234595	-0.363511	0.716838	0.949817
3-Hydroxyanthranilic acid	s__Butyricimonas_synergistica	-0.0132765	0.0365475	-0.363265	0.71702	0.949817
Platelet serotonin	s__Oscillibacter_sp_PC13	0.0164417	0.0453428	0.362608	0.71751	0.949817
Melatonin	s__Catenibacterium_mitsuokai	0.0105238	0.0290612	0.362124	0.717871	0.949817
Picolinic acid	s__Firmicutes_bacterium_CAG_83	-0.00946503	0.0261839	-0.361483	0.718349	0.949817
Melatonin	s__Eubacterium_eligens	0.00992359	0.0274959	0.360912	0.718775	0.949817
4,6-Dihydroxyquinoline	s__Alistipes_finegoldii	0.00759483	0.0210725	0.360415	0.719145	0.949817
5-Methoxyindoleacetate	s__Anaerostipes_hadrus	0.0126474	0.0350921	0.360405	0.719153	0.949817
5-Hydroxytryptophol	s__Oscillibacter_sp_57_20	0.00813818	0.0226068	0.359989	0.719463	0.949817
Tryptophan	s__Pseudoflavonifractor_sp_An184	-0.0119633	0.0332791	-0.359483	0.719841	0.949817
Formyl-N-acetyl-5-methoxykynurenamine	s__Ruminococcus_bicirculans	0.0104718	0.0292221	0.358351	0.720685	0.949817
5-Hydroxytryptophol	s__Desulfovibrionaceae_bacterium	0.00816046	0.0228121	0.357725	0.721152	0.949817
Indole-3-carboxaldehyde	s__Alistipes_shahii	0.00810915	0.0226734	0.357651	0.721208	0.949817
Indole-3-propionic acid	s__Coprococcus_comes	-0.0109794	0.030758	-0.356962	0.721722	0.949817
Indole-3-acetate	s__Dorea_formicigenerans	-0.0122411	0.0342957	-0.356927	0.721748	0.949817
3-Hydroxyanthranilic acid	s__Prevotella_sp_CAG_5226	-0.00668618	0.0187473	-0.356648	0.721957	0.949817
Indole-3-propionic acid	s__Bifidobacterium_adolescentis	0.00737941	0.020778	0.355155	0.723072	0.950299
Indole-3-acetaldehyde	s__Butyricimonas_synergistica	-0.013427	0.0378134	-0.355086	0.723123	0.950299
Anthranilate	s__Eubacterium_eligens	-0.00941217	0.0267345	-0.35206	0.725386	0.951685
2-Oxoadipate	s__Gemmiger_formicilis	0.0131211	0.0372712	0.352044	0.725398	0.951685
5-Methoxyindoleacetate	s__Prevotella_copri	0.00648204	0.0184528	0.351278	0.725971	0.951685
5-Hydroxyindoleacetate	s__Eubacterium_sp_CAG_38	-0.0105214	0.0299969	-0.350751	0.726366	0.951685
Picolinic acid	s__Blautia_obeum	-0.0115194	0.0329201	-0.34992	0.726988	0.951685
Indole-3-carboxaldehyde	s__Barnesiella_intestinihominis	0.00845518	0.0242275	0.348991	0.727683	0.951685
5-Methoxyindoleacetate	s__Ruminococcus_torques	-0.00976335	0.0279949	-0.348755	0.72786	0.951685
3-Methyldioxyindole	s__Eubacterium_ramulus	0.0126652	0.0363477	0.348445	0.728092	0.951685
Indoxyl sulfate	s__Eubacterium_eligens	-0.00932642	0.0267923	-0.3481	0.728351	0.951685
Platelet serotonin	s__Prevotella_sp_CAG_279	0.0069133	0.0199237	0.346989	0.729183	0.951685
Formyl-N-acetyl-5-methoxykynurenamine	s__Ruminococcus_torques	0.00924749	0.0266574	0.346901	0.729249	0.951685
Anthranilate	s__Oscillibacter_sp_57_20	-0.00764985	0.022054	-0.346868	0.729273	0.951685
Picolinic acid	s__Firmicutes_bacterium_CAG_95	-0.00958534	0.0276598	-0.346545	0.729516	0.951685
5-Methoxytryptamine	s__Slackia_isoflavoniconvertens	0.0106115	0.0307122	0.345514	0.730289	0.951685
3-Hydroxyanthranilic acid	s__Coprococcus_comes	0.0103973	0.0301462	0.344895	0.730753	0.951685
Indoleacetyl glutamine	s__Sutterella_parvirubra	-0.0109435	0.0317636	-0.344529	0.731027	0.951685
Formyl-N-acetyl-5-methoxykynurenamine	s__Eubacterium_rectale	-0.0091512	0.0265636	-0.344502	0.731048	0.951685
5-Hydroxyindoleacetate	s__Prevotella_sp_AM42_24	0.00756851	0.0219984	0.344049	0.731388	0.951685
2-Oxoadipate	s__Prevotella_sp_CAG_520	0.0058397	0.0170206	0.343095	0.732103	0.952095
5-Hydroxytryptophol	s__Coprococcus_comes	-0.010696	0.0312761	-0.341987	0.732935	0.952655
3-Hydroxyanthranilic acid	s__Alistipes_putredinis	0.00632299	0.0185191	0.341431	0.733352	0.952676
Indoleacetyl glutamine	s__Parabacteroides_distasonis	-0.00814288	0.0239013	-0.340687	0.733911	0.952881
Indoleacetyl glutamine	s__Lawsonibacter_asaccharolyticus	0.0103691	0.030509	0.339871	0.734524	0.952902
Indole-3-ethanol	s__Bilophila_wadsworthia	-0.00894501	0.0263841	-0.33903	0.735156	0.952902
Tryptophan	s__Collinsella_aerofaciens	0.0121425	0.0358541	0.338665	0.73543	0.952902
Indoleacrylic acid	s__Bacteroides_fragilis	0.00888528	0.0262466	0.338531	0.735531	0.952902
2-Oxoadipate	s__Eubacterium_ramulus	0.0129464	0.0383577	0.337518	0.736292	0.953368
2-Amino-3-carboxymuconic acid semialdehyde	s__Prevotella_sp_CAG_1092	-0.00750977	0.0223995	-0.335265	0.737988	0.953565
Indole-3-acetate	s__Bacteroides_stercoris	0.00764373	0.0229311	0.333335	0.73944	0.953565
Indoleacetyl glutamine	s__Flavonifractor_plautii	0.00879935	0.0264051	0.333245	0.739508	0.953565
5-Hydroxytryptophol	s__Collinsella_stercoris	0.0123656	0.0371582	0.332782	0.739856	0.953565
Anthranilate	s__Bacteroides_sp_CAG_530	0.00901394	0.0271095	0.332501	0.740068	0.953565
Anthranilate	s__Eubacterium_sp_CAG_38	0.00977138	0.0294564	0.331723	0.740654	0.953565
Indole-3-propionic acid	s__Firmicutes_bacterium_CAG_791	-0.00750259	0.022648	-0.33127	0.740995	0.953565
Picolinic acid	s__Bacteroides_fragilis	0.00848395	0.0256128	0.331238	0.741019	0.953565
5-Hydroxytryptophol	s__Eubacterium_hallii	-0.0121232	0.0366071	-0.331171	0.74107	0.953565
Indoxyl sulfate	s__Collinsella_aerofaciens	0.0115679	0.0349463	0.33102	0.741184	0.953565
Indoxyl	s__Holdemanella_biformis	-0.0106185	0.0320839	-0.330959	0.74123	0.953565
5-Methoxytryptamine	s__Faecalibacterium_prausnitzii	-0.0122495	0.0370169	-0.330918	0.741261	0.953565
Indoleacrylic acid	s__Prevotella_copri	0.00614972	0.018632	0.330063	0.741905	0.953718
Indole-3-ethanol	s__Bifidobacterium_longum	0.00788784	0.0239246	0.329695	0.742182	0.953718
3-Methyldioxyindole	s__Anaeromassilibacillus_sp_An250	-0.010052	0.0305808	-0.328703	0.742931	0.954164
Indole-3-propionic acid	s__Proteobacteria_bacterium_CAG_139	0.00966386	0.0296928	0.325461	0.745376	0.956074
Platelet serotonin	s__Dorea_formicigenerans	0.011505	0.0354343	0.324686	0.745962	0.956074
Melatonin	s__Bacteroides_uniformis	0.00741109	0.0228359	0.324537	0.746074	0.956074
Formyl-N-acetyl-5-methoxykynurenamine	s__Streptococcus_parasanguinis	-0.0132796	0.0409729	-0.324108	0.746398	0.956074
Picolinic acid	s__Oscillibacter_sp_PC13	0.0141489	0.0437027	0.323754	0.746665	0.956074
3-Hydroxyanthranilic acid	s__Mitsuokella_multacida	0.00950413	0.029376	0.323534	0.746832	0.956074
2-Oxoadipate	s__Roseburia_intestinalis	-0.00813847	0.0253197	-0.321428	0.748423	0.957282
Picolinic acid	s__Anaeromassilibacillus_sp_An250	0.0102216	0.0318213	0.321218	0.748582	0.957282
Melatonin	s__Desulfovibrionaceae_bacterium	0.00732774	0.0228902	0.320126	0.749407	0.957823
Tryptophan	s__Firmicutes_bacterium_CAG_110	-0.00689731	0.0215983	-0.319346	0.749997	0.957867
5-Methoxytryptamine	s__Prevotella_sp_CAG_1092	-0.00724599	0.0227524	-0.318471	0.750659	0.957867
Anthranilate	s__Odoribacter_splanchnicus	0.00840404	0.0264455	0.317787	0.751177	0.957867
Indole-3-propionic acid	s__Prevotella_copri	-0.00586074	0.0184837	-0.317076	0.751715	0.957867
2-Amino-3-carboxymuconic acid semialdehyde	s__Bacteroides_thetaiotaomicron	0.00740666	0.0235162	0.31496	0.753317	0.957867
4,6-Dihydroxyquinoline	s__Bacteroides_dorei	-0.00626613	0.0199026	-0.314841	0.753408	0.957867
4,6-Dihydroxyquinoline	s__Eubacterium_rectale	-0.00864154	0.0274622	-0.31467	0.753537	0.957867
Indole-3-acetate	s__Ruminococcus_bicirculans	-0.009555	0.0303721	-0.314598	0.753592	0.957867
Picolinic acid	s__Coprococcus_eutactus	-0.00804982	0.0256554	-0.313767	0.754221	0.957867
Indole-3-acetaldehyde	s__Fusicatenibacter_saccharivorans	0.0110426	0.035195	0.313754	0.754231	0.957867
5-Methoxytryptamine	s__Blautia_obeum	-0.0106545	0.0339672	-0.313669	0.754295	0.957867
5-Hydroxyindoleacetate	s__Alistipes_putredinis	0.00598654	0.0190889	0.313613	0.754337	0.957867
Picolinic acid	s__Prevotella_sp_CAG_1092	0.00688683	0.0220535	0.312279	0.755349	0.957867
Melatonin	s__Bifidobacterium_adolescentis	0.0066167	0.0211997	0.312113	0.755475	0.957867
3-Hydroxyanthranilic acid	s__Escherichia_coli	-0.00677727	0.0217155	-0.312093	0.75549	0.957867
3-Methyldioxyindole	s__Dorea_formicigenerans	0.0102112	0.0328196	0.311132	0.756218	0.957936
3-Methyldioxyindole	s__Bacteroides_xylanisolvens	-0.00867271	0.02799	-0.30985	0.757191	0.957936
4,6-Dihydroxyquinoline	s__Ruthenibacterium_lactatiformans	-0.00978205	0.0315911	-0.309646	0.757346	0.957936
Tryptophan	s__Oscillibacter_sp_CAG_241	-0.00769734	0.0248798	-0.309381	0.757546	0.957936
Indoleacetyl glutamine	s__Desulfovibrio_piger	-0.00600574	0.0194132	-0.309364	0.75756	0.957936
3-Methyldioxyindole	s__Lachnospira_pectinoschiza	0.00771613	0.0250835	0.307618	0.758885	0.958655
Tryptophan	s__Parabacteroides_merdae	0.00699592	0.0227478	0.307542	0.758943	0.958655
Indoleacrylic acid	s__Catenibacterium_mitsuokai	-0.00876791	0.0287201	-0.305288	0.760655	0.958655
Indole-3-ethanol	s__Bacteroides_fragilis	-0.00804408	0.0263872	-0.304848	0.760989	0.958655
5-Hydroxyindoleacetate	s__Coprococcus_comes	0.00946435	0.0310747	0.304568	0.761202	0.958655
2-Oxoadipate	s__Lachnospira_pectinoschiza	0.00805807	0.02647	0.304422	0.761313	0.958655
5-Methoxytryptamine	s__Bacteroides_fragilis	-0.00803558	0.0264268	-0.304069	0.761581	0.958655
Indole-3-acetaldehyde	s__Firmicutes_bacterium_CAG_791	-0.00698225	0.0229665	-0.304019	0.761619	0.958655
2-Oxoadipate	s__Ruminococcus_lactaris	-0.0104056	0.0343384	-0.303032	0.762369	0.958655
3-Hydroxyanthranilic acid	s__Prevotella_sp_885	-0.00548141	0.0181276	-0.302379	0.762866	0.958655
Indole-3-acetaldehyde	s__Escherichia_coli	0.00678595	0.0224677	0.302032	0.76313	0.958655
Indoleacetyl glutamine	s__Pseudoflavonifractor_sp_An184	-0.00999712	0.0331064	-0.301969	0.763177	0.958655
5-Methoxytryptamine	s__Dorea_longicatena	-0.00978013	0.0324155	-0.301712	0.763373	0.958655
2-Oxoadipate	s__Anaerostipes_hadrus	-0.0105599	0.0350695	-0.301114	0.763828	0.958719
Indole-3-acetate	s__Alistipes_putredinis	0.00561102	0.0186709	0.300521	0.764279	0.958778
5-Methoxyindoleacetate	s__Blautia_obeum	0.0100178	0.0334171	0.299782	0.764841	0.958978
Melatonin	s__Bacteroides_cellulosilyticus	0.00878263	0.0295145	0.29757	0.766526	0.959604
5-Hydroxytryptophol	s__Prevotella_sp_CAG_279	-0.0059052	0.0198497	-0.297495	0.766582	0.959604
Indoleacrylic acid	s__Proteobacteria_bacterium_CAG_139	0.0089008	0.029934	0.297347	0.766695	0.959604
Tryptophan	s__Mitsuokella_jalaludinii	-0.00826429	0.0278297	-0.296959	0.766991	0.959604
5-Methoxytryptamine	s__Firmicutes_bacterium_CAG_791	-0.006803	0.0229871	-0.295948	0.767761	0.959604
5-Methoxytryptamine	s__Agathobaculum_butyriciproducens	-0.0110567	0.0373608	-0.295944	0.767764	0.959604
Indole-3-carboxaldehyde	s__Bacteroides_ovatus	-0.00696497	0.0237473	-0.293295	0.769783	0.959674
Melatonin	s__Butyricimonas_synergistica	0.0111404	0.0380501	0.292784	0.770173	0.959674
Picolinic acid	s__Butyricimonas_synergistica	-0.0107359	0.0366893	-0.292616	0.770301	0.959674
Platelet serotonin	s__Prevotella_sp_CAG_5226	0.00570916	0.0195281	0.292357	0.770499	0.959674
5-Methoxytryptamine	s__Ruminococcus_bromii	-0.00677246	0.0231904	-0.292037	0.770742	0.959674
Indoleacrylic acid	s__Phascolarctobacterium_succinatutens	-0.00613968	0.021069	-0.291408	0.771223	0.959674
2-Amino-3-carboxymuconic acid semialdehyde	s__Megasphaera_elsdenii	0.00726885	0.0249576	0.291248	0.771345	0.959674
5-Hydroxytryptophol	s__Slackia_isoflavoniconvertens	-0.00896293	0.0307744	-0.291247	0.771345	0.959674
Tryptophan	s__Streptococcus_parasanguinis	-0.0127357	0.0439578	-0.289726	0.772506	0.959674
Formyl-N-acetyl-5-methoxykynurenamine	s__Paraprevotella_xylaniphila	0.00649473	0.0224603	0.289165	0.772935	0.959674
Indoleacrylic acid	s__Lachnospira_pectinoschiza	-0.0077155	0.026748	-0.288451	0.773479	0.959674
Melatonin	s__Bacteroides_sp_CAG_530	0.0080384	0.0278853	0.288266	0.77362	0.959674
Indole-3-acetaldehyde	s__Prevotella_sp_CAG_1092	0.00654676	0.0227341	0.287971	0.773846	0.959674
3-Hydroxyanthranilic acid	s__Eubacterium_sp_CAG_38	-0.00837421	0.0291083	-0.287692	0.774059	0.959674
Indoleacrylic acid	s__Victivallis_vadensis	0.00651198	0.0226572	0.287413	0.774272	0.959674
2-Amino-3-carboxymuconic acid semialdehyde	s__Alistipes_putredinis	-0.00542693	0.0188829	-0.287399	0.774282	0.959674
Indole-3-carboxaldehyde	s__Butyricimonas_virosa	-0.00763033	0.0266639	-0.286167	0.775224	0.960272
Picolinic acid	s__Collinsella_stercoris	-0.0102625	0.0359525	-0.285445	0.775775	0.960272
Indole-3-acetaldehyde	s__Bacteroides_stercoris	-0.00669457	0.0235371	-0.284426	0.776554	0.960272
Indole-3-propionic acid	s__Bacteroides_caccae	0.00698857	0.0245736	0.284394	0.776579	0.960272
Indole-3-acetaldehyde	s__Parabacteroides_distasonis	-0.00675269	0.0238944	-0.282605	0.777947	0.960272
Indole-3-acetaldehyde	s__Coprococcus_catus	-0.00875016	0.0310113	-0.28216	0.778287	0.960272
Tryptophan	s__Gemmiger_formicilis	-0.0107483	0.0381099	-0.282034	0.778384	0.960272
2-Oxoadipate	s__Prevotella_stercorea	0.00575294	0.020402	0.281979	0.778426	0.960272
Indoleacrylic acid	s__Brachyspira_sp_CAG_700	-0.00656617	0.0233065	-0.281731	0.778615	0.960272
Platelet serotonin	s__Alistipes_shahii	0.00658765	0.0234385	0.281061	0.779128	0.960272
Indoleacetyl glutamine	s__Eubacterium_sp_CAG_180	0.00601754	0.0214312	0.280783	0.779341	0.960272
Picolinic acid	s__Eubacterium_sp_CAG_180	-0.00582774	0.0207818	-0.280425	0.779615	0.960272
Anthranilate	s__Coprococcus_comes	-0.0085111	0.0305151	-0.278915	0.780771	0.960749
Melatonin	s__Clostridium_sp_CAG_58	0.00852656	0.0305762	0.278863	0.780811	0.960749
3-Hydroxyanthranilic acid	s__Firmicutes_bacterium_CAG_791	0.00616599	0.0221996	0.277753	0.781661	0.960827
Platelet serotonin	s__Roseburia_intestinalis	0.00717342	0.0259089	0.276871	0.782336	0.960827
Indoxyl	s__Prevotella_sp_AM42_24	-0.00582182	0.0212429	-0.27406	0.784491	0.960827
Formyl-N-acetyl-5-methoxykynurenamine	s__Blautia_obeum	0.00866445	0.0318224	0.272275	0.785859	0.960827
Anthranilate	s__Desulfovibrio_piger	-0.00515733	0.0189837	-0.271672	0.786322	0.960827
Platelet serotonin	s__Victivallis_vadensis	0.00623255	0.0229427	0.271657	0.786334	0.960827
3-Hydroxyanthranilic acid	s__Eubacterium_siraeum	0.0054412	0.0200326	0.271617	0.786364	0.960827
5-Hydroxyindoleacetate	s__Desulfovibrionaceae_bacterium	0.00614161	0.022668	0.270938	0.786886	0.960827
2-Amino-3-carboxymuconic acid semialdehyde	s__Paraprevotella_xylaniphila	0.00638592	0.0236067	0.270514	0.787211	0.960827
Melatonin	s__Pseudoflavonifractor_sp_An184	-0.00899678	0.0332963	-0.270204	0.787449	0.960827
Formyl-N-acetyl-5-methoxykynurenamine	s__Parabacteroides_merdae	0.00572291	0.0212068	0.269861	0.787712	0.960827
Indoleacrylic acid	s__Bifidobacterium_longum	-0.00640611	0.0238026	-0.269135	0.78827	0.960827
3-Hydroxyanthranilic acid	s__Mitsuokella_jalaludinii	0.00719709	0.0267452	0.269099	0.788298	0.960827
Indole-3-acetaldehyde	s__Mitsuokella_jalaludinii	0.00744415	0.0276709	0.269025	0.788354	0.960827
Indole-3-carboxaldehyde	s__Collinsella_aerofaciens	-0.00928267	0.0347249	-0.267321	0.789663	0.960827
Indoleacrylic acid	s__Eubacterium_hallii	-0.0096852	0.0362977	-0.266827	0.790042	0.960827
2-Oxoadipate	s__Akkermansia_muciniphila	0.00564884	0.021193	0.266543	0.79026	0.960827
5-Methoxytryptamine	s__Catenibacterium_mitsuokai	0.0076574	0.0289175	0.264802	0.791598	0.960827
Platelet serotonin	s__Parabacteroides_distasonis	0.00636226	0.0240538	0.264501	0.791829	0.960827
3-Hydroxyanthranilic acid	s__Bacteroides_vulgatus	0.0058622	0.022206	0.263992	0.792221	0.960827
3-Methyldioxyindole	s__Blautia_wexlerae	-0.00822316	0.0312177	-0.263413	0.792666	0.960827
2-Oxoadipate	s__Sutterella_parvirubra	0.00819508	0.0312432	0.2623	0.793522	0.960827
5-Methoxyindoleacetate	s__Bacteroides_caccae	0.00643501	0.0245358	0.26227	0.793545	0.960827
2-Amino-3-carboxymuconic acid semialdehyde	s__Mitsuokella_multacida	0.00784929	0.0299533	0.26205	0.793714	0.960827
Indole-3-carboxaldehyde	s__Sutterella_parvirubra	0.00810352	0.0309292	0.262002	0.793751	0.960827
Melatonin	s__Oscillibacter_sp_CAG_241	0.00651606	0.0248897	0.261797	0.793909	0.960827
5-Methoxytryptamine	s__Bacteroides_stercoris	-0.00616271	0.023559	-0.261587	0.794071	0.960827
Indole-3-acetate	s__Dorea_longicatena	0.00824167	0.0315599	0.261144	0.794411	0.960827
5-Methoxyindoleacetate	s__Parasutterella_excrementihominis	0.00629508	0.0241099	0.261099	0.794446	0.960827
Indoxyl sulfate	s__Sutterella_parvirubra	0.00811409	0.0311313	0.260641	0.794798	0.960827
Platelet serotonin	s__Akkermansia_muciniphila	0.00561421	0.0216841	0.258909	0.796132	0.960827
Tryptophan	s__Lachnospira_pectinoschiza	0.0069984	0.0270636	0.25859	0.796377	0.960827
Anthranilate	s__Brachyspira_sp_CAG_700	0.00592271	0.0229343	0.258247	0.796641	0.960827
5-Methoxytryptamine	s__Roseburia_inulinivorans	-0.00722853	0.0279949	-0.258209	0.79667	0.960827
5-Hydroxytryptophol	s__Firmicutes_bacterium_CAG_83	0.00697154	0.0270721	0.257517	0.797203	0.960827
5-Methoxytryptamine	s__Proteobacteria_bacterium_CAG_139	-0.00774384	0.0301396	-0.256932	0.797654	0.960827
Indoleacetyl glutamine	s__Firmicutes_bacterium_CAG_94	-0.00820058	0.0319238	-0.25688	0.797694	0.960827
2-Amino-3-carboxymuconic acid semialdehyde	s__Roseburia_intestinalis	-0.00649519	0.0253635	-0.256084	0.798307	0.960827
5-Methoxytryptamine	s__Lachnospira_pectinoschiza	0.00688979	0.0269312	0.255829	0.798503	0.960827
2-Amino-3-carboxymuconic acid semialdehyde	s__Firmicutes_bacterium_CAG_791	0.0057688	0.0226337	0.254877	0.799237	0.960827
5-Methoxyindoleacetate	s__Bacteroides_thetaiotaomicron	0.00598718	0.0235012	0.254761	0.799327	0.960827
Tryptophan	s__Mitsuokella_multacida	-0.00776473	0.0305741	-0.253964	0.799941	0.960827
2-Oxoadipate	s__Oscillibacter_sp_PC13	0.0112517	0.0443284	0.253826	0.800047	0.960827
5-Hydroxytryptophol	s__Bacteroides_caccae	0.00634024	0.0249881	0.25373	0.800121	0.960827
5-Methoxytryptamine	s__Blautia_wexlerae	0.00849946	0.0335141	0.253609	0.800215	0.960827
Indole-3-ethanol	s__Bacteroides_stercoris	0.00594049	0.0235241	0.252528	0.801048	0.960827
5-Methoxyindoleacetate	s__Pseudoflavonifractor_sp_An184	-0.00822088	0.0325872	-0.252273	0.801244	0.960827
Indole-3-carboxaldehyde	s__Parabacteroides_distasonis	-0.00586067	0.0232737	-0.251815	0.801598	0.960827
5-Methoxyindoleacetate	s__Catenibacterium_mitsuokai	-0.0071391	0.028449	-0.250944	0.802269	0.960827
5-Hydroxytryptophol	s__Ruminococcus_torques	-0.00714047	0.0285172	-0.250392	0.802695	0.960827
Picolinic acid	s__Catenibacterium_mitsuokai	0.00701607	0.0280295	0.25031	0.802759	0.960827
Indole-3-carboxaldehyde	s__Intestinimonas_butyriciproducens	0.0064146	0.0257237	0.249366	0.803487	0.960827
Tryptophan	s__Eubacterium_siraeum	-0.00519833	0.0208472	-0.249354	0.803496	0.960827
5-Methoxytryptamine	s__Eubacterium_eligens	-0.00682144	0.0273607	-0.249315	0.803526	0.960827
Indole-3-propionic acid	s__Escherichia_coli	0.00551867	0.0221601	0.249036	0.803742	0.960827
Indole-3-acetaldehyde	s__Prevotella_sp_CAG_5226	0.00482576	0.0194012	0.248735	0.803974	0.960827
Indoleacrylic acid	s__Parabacteroides_distasonis	-0.00590051	0.0237561	-0.248379	0.804249	0.960827
Picolinic acid	s__Firmicutes_bacterium_CAG_791	0.00553232	0.0222829	0.248276	0.804328	0.960827
Picolinic acid	s__Firmicutes_bacterium_CAG_94	0.0076165	0.0309571	0.246034	0.806059	0.96241
Tryptophan	s__Roseburia_faecis	0.00661065	0.0269629	0.245176	0.806722	0.962574
Indoleacetyl glutamine	s__Prevotella_sp_CAG_5226	-0.00475168	0.0194098	-0.244808	0.807006	0.962574
Platelet serotonin	s__Bacteroides_sp_CAG_530	0.00680236	0.0279027	0.243788	0.807795	0.96303
Indole-3-acetaldehyde	s__Parabacteroides_sp_CAG_409	-0.00864709	0.0355577	-0.243185	0.808261	0.96308
Picolinic acid	s__Prevotella_sp_885	-0.00440153	0.018197	-0.241883	0.809268	0.96308
Melatonin	s__Bifidobacterium_longum	-0.00580515	0.0240903	-0.240975	0.80997	0.96308
5-Methoxytryptamine	s__Eubacterium_siraeum	-0.00499437	0.0207454	-0.240746	0.810147	0.96308
Indole-3-acetate	s__Fusicatenibacter_saccharivorans	-0.0082298	0.0342986	-0.239946	0.810765	0.96308
Melatonin	s__Akkermansia_muciniphila	0.00519823	0.0216735	0.239843	0.810845	0.96308
[truncated: 377 more rows]

## Sheet: Table 5
Outcome	Predictor	Estimate	Std. Error	t value	Pr(>|t|)	fdr
3-Methyldioxyindole	Dysbiosis_index	0.157576	0.0239036	6.59217	1.27782e-09	3.06677e-08
4,6-Dihydroxyquinoline	Dysbiosis_index	0.0812806	0.028187	2.88362	0.00467362	0.0408248
Indoxyl sulfate	Dysbiosis_index	-0.0804351	0.0283645	-2.83577	0.00538112	0.0408248
Platelet serotonin	Dysbiosis_index	0.080212	0.0291171	2.7548	0.00680413	0.0408248
Formyl-N-acetyl-5-methoxykynurenamine	Dysbiosis_index	0.0599697	0.0274073	2.18809	0.0306334	0.14704
5-Hydroxytryptophol	Dysbiosis_index	-0.0459987	0.0294914	-1.55973	0.121501	0.486005
2-Oxoadipate	Dysbiosis_index	0.0355525	0.029309	1.21302	0.227543	0.777339
Tryptophan	Dysbiosis_index	-0.0301535	0.0298449	-1.01034	0.314399	0.777339
Anthranilate	Dysbiosis_index	-0.0274675	0.0289515	-0.948744	0.34469	0.777339
Melatonin	Dysbiosis_index	0.0278684	0.0298538	0.933498	0.352469	0.777339
2-Amino-3-carboxymuconic acid semialdehyde	Dysbiosis_index	0.0272244	0.0293966	0.926108	0.35628	0.777339
Indoleacetyl glutamine	Dysbiosis_index	0.0225055	0.0298536	0.753863	0.452433	0.861941
5-Methoxyindoleacetate	Dysbiosis_index	0.0196858	0.0296351	0.664271	0.507813	0.861941
Indole-3-propionic acid	Dysbiosis_index	-0.01887	0.0295243	-0.639136	0.523974	0.861941
5-Hydroxyindoleacetate	Dysbiosis_index	0.0182953	0.0296733	0.616559	0.538713	0.861941
Indole-3-ethanol	Dysbiosis_index	0.0145111	0.0297644	0.487531	0.626786	0.912416
Indoleacrylic acid	Dysbiosis_index	0.0135859	0.0295283	0.460095	0.646295	0.912416
Indole-3-acetaldehyde	Dysbiosis_index	-0.0103051	0.0298726	-0.344967	0.730733	0.933124
Indole-3-carboxaldehyde	Dysbiosis_index	0.00842357	0.0292068	0.288411	0.773538	0.933124
5-Methoxytryptamine	Dysbiosis_index	-0.00844692	0.0298382	-0.283091	0.777603	0.933124
Indole-3-acetate	Dysbiosis_index	0.00530025	0.0291468	0.181847	0.856015	0.943915
Picolinic acid	Dysbiosis_index	-0.00492777	0.0289769	-0.170059	0.865255	0.943915
3-Hydroxyanthranilic acid	Dysbiosis_index	0.00221024	0.0290862	0.0759892	0.939556	0.959514
Indoxyl	Dysbiosis_index	0.00145955	0.028691	0.0508713	0.959514	0.959514

## Sheet: Table 6
Outcome	Predictor	Estimate	Std. Error	t value	Pr(>|t|)	fdr
4,6-Dihydroxyquinoline	s__Victivallis_vadensis	0.099591	0.0198268	5.02306	2.09458e-06	0.00480822
3-Methyldioxyindole	s__Victivallis_vadensis	0.0962232	0.0197797	4.86474	4.04732e-06	0.00480822
3-Methyldioxyindole	s__Slackia_isoflavoniconvertens	0.13999	0.0294887	4.74725	6.54807e-06	0.00518607
3-Methyldioxyindole	s__Desulfovibrionaceae_bacterium	0.0936874	0.0215765	4.3421	3.26211e-05	0.0148451
3-Methyldioxyindole	s__Eubacterium_siraeum	0.0824258	0.0190942	4.31681	3.59577e-05	0.0148451
3-Methyldioxyindole	s__Bacteroides_ovatus	-0.100623	0.0233684	-4.30595	3.74877e-05	0.0148451
3-Methyldioxyindole	s__Firmicutes_bacterium_CAG_170	0.0796219	0.0191007	4.16853	6.31869e-05	0.0214474
3-Methyldioxyindole	s__Firmicutes_bacterium_CAG_791	0.0846289	0.0207186	4.08468	8.64399e-05	0.0256727
Formyl-N-acetyl-5-methoxykynurenamine	s__Eubacterium_siraeum	0.0797964	0.0204074	3.91017	0.000163786	0.0432396
4,6-Dihydroxyquinoline	s__Slackia_isoflavoniconvertens	0.118062	0.0306826	3.84786	0.000204873	0.0486778
3-Methyldioxyindole	s__Oscillibacter_sp_57_20	0.0845773	0.0224753	3.76313	0.000276718	0.0597711
5-Methoxyindoleacetate	s__Collinsella_aerofaciens	0.132148	0.0364425	3.6262	0.000445605	0.0882298
Formyl-N-acetyl-5-methoxykynurenamine	s__Victivallis_vadensis	0.0778091	0.021798	3.56955	0.000540823	0.0988459
Indole-3-propionic acid	s__Clostridium_sp_CAG_58	0.10884	0.0313506	3.47171	0.000752027	0.108014
3-Methyldioxyindole	s__Collinsella_stercoris	0.12256	0.0353587	3.4662	0.00076597	0.108014
3-Methyldioxyindole	s__Bacteroides_caccae	-0.0877094	0.0253777	-3.45616	0.000792018	0.108014
4,6-Dihydroxyquinoline	s__Desulfovibrio_piger	0.0622878	0.0181602	3.42991	0.000864136	0.108014
Formyl-N-acetyl-5-methoxykynurenamine	s__Slackia_isoflavoniconvertens	0.111017	0.0325036	3.41554	0.000906177	0.108014
Formyl-N-acetyl-5-methoxykynurenamine	s__Bifidobacterium_longum	-0.0791048	0.023353	-3.38735	0.000994293	0.108014
3-Methyldioxyindole	s__Prevotella_sp_885	0.0608406	0.0180337	3.37372	0.00103972	0.108014
Formyl-N-acetyl-5-methoxykynurenamine	s__Firmicutes_bacterium_CAG_110	0.0709586	0.0210362	3.37317	0.00104161	0.108014
3-Methyldioxyindole	s__Phascolarctobacterium_succinatutens	0.0686356	0.0204105	3.36275	0.0010777	0.108014
4,6-Dihydroxyquinoline	s__Firmicutes_bacterium_CAG_110	0.0676576	0.0201301	3.36101	0.00108387	0.108014
3-Methyldioxyindole	s__Proteobacteria_bacterium_CAG_139	-0.0978684	0.0291363	-3.35898	0.00109105	0.108014
3-Methyldioxyindole	s__Bilophila_wadsworthia	-0.0827931	0.0253984	-3.25977	0.00150339	0.142882
Platelet serotonin	s__Firmicutes_bacterium_CAG_170	0.0696571	0.021533	3.2349	0.00162752	0.1487
3-Methyldioxyindole	s__Mitsuokella_jalaludinii	0.0885034	0.0275152	3.21652	0.00172531	0.1487
Indoxyl sulfate	s__Olsenella_scatoligenes	-0.138984	0.0433278	-3.20773	0.00177402	0.1487
3-Methyldioxyindole	s__Prevotella_sp_CAG_520	0.0529096	0.0165316	3.20052	0.00181494	0.1487
5-Methoxytryptamine	s__Roseburia_intestinalis	-0.0854632	0.0269066	-3.17629	0.00195884	0.15514
Melatonin	s__Prevotella_sp_CAG_279	0.0716264	0.0229434	3.12187	0.00232178	0.177953
5-Hydroxytryptophol	s__Alistipes_finegoldii	0.0729849	0.0236204	3.08991	0.00256309	0.19031
Indoxyl	s__Bacteroides_fragilis	-0.0852308	0.0279981	-3.04417	0.0029491	0.212335
5-Hydroxytryptophol	s__Faecalibacterium_prausnitzii	0.113606	0.0375027	3.02927	0.00308594	0.215653
4,6-Dihydroxyquinoline	s__Acidaminococcus_fermentans	0.0734054	0.0243951	3.00902	0.00328148	0.222766
3-Methyldioxyindole	s__Megasphaera_elsdenii	0.0692725	0.0231159	2.99675	0.0034055	0.223003
3-Methyldioxyindole	s__Oscillibacter_sp_CAG_241	0.0729908	0.024416	2.98946	0.00348118	0.223003
Indole-3-acetate	s__Lawsonibacter_asaccharolyticus	0.0889821	0.0298456	2.98141	0.00356655	0.223003
3-Methyldioxyindole	s__Prevotella_sp_CAG_279	0.0607934	0.0205469	2.95876	0.00381731	0.232563
Anthranilate	s__Fusicatenibacter_saccharivorans	0.0987089	0.0339024	2.91156	0.00439277	0.255871
3-Methyldioxyindole	s__Desulfovibrio_piger	0.0530288	0.0182712	2.90232	0.00451443	0.255871
4,6-Dihydroxyquinoline	s__Firmicutes_bacterium_CAG_95	0.0779261	0.0269162	2.89513	0.0046111	0.255871
2-Oxoadipate	s__Victivallis_vadensis	0.0648259	0.0224767	2.88414	0.00476276	0.255871
5-Hydroxytryptophol	s__Prevotella_sp_CAG_1092	-0.0675356	0.0234772	-2.87665	0.00486864	0.255871
4,6-Dihydroxyquinoline	s__Prevotella_sp_885	0.0528394	0.0184391	2.86563	0.00502841	0.255871
5-Hydroxytryptophol	s__Ruminococcus_lactaris	0.115378	0.0402693	2.86515	0.00503539	0.255871
Indole-3-ethanol	s__Victivallis_vadensis	0.0632576	0.0220919	2.86339	0.00506143	0.255871
Indole-3-ethanol	s__Acidaminococcus_fermentans	0.072023	0.02546	2.82887	0.0055966	0.276654
4,6-Dihydroxyquinoline	s__Roseburia_hominis	0.0712674	0.0252522	2.82223	0.0057054	0.276654
Indole-3-ethanol	s__Firmicutes_bacterium_CAG_110	0.0592648	0.0212344	2.79098	0.00624334	0.293177
Formyl-N-acetyl-5-methoxykynurenamine	s__Oscillibacter_sp_CAG_241	0.0719308	0.0258776	2.77965	0.00644956	0.293177
3-Methyldioxyindole	s__Gemmiger_formicilis	0.115575	0.0416443	2.77528	0.00653079	0.293177
2-Amino-3-carboxymuconic acid semialdehyde	s__Sutterella_parvirubra	-0.0957053	0.0344909	-2.7748	0.00653973	0.293177
Indole-3-propionic acid	s__Roseburia_hominis	0.0720903	0.0261929	2.75229	0.00697354	0.299999
3-Methyldioxyindole	s__Faecalibacterium_prausnitzii	0.0952471	0.0346507	2.74878	0.0070435	0.299999
Indoxyl	s__Faecalibacterium_prausnitzii	0.103173	0.0375632	2.74665	0.00708628	0.299999
3-Methyldioxyindole	s__Parasutterella_excrementihominis	-0.0617927	0.0226181	-2.732	0.00738677	0.299999
5-Hydroxytryptophol	s__Lawsonibacter_asaccharolyticus	0.0855321	0.0313688	2.72667	0.00749905	0.299999
Indole-3-carboxaldehyde	s__Ruminococcus_bicirculans	0.0886931	0.0325614	2.72388	0.00755841	0.299999
Melatonin	s__Collinsella_aerofaciens	0.108514	0.03985	2.72307	0.00757573	0.299999
Indole-3-ethanol	s__Collinsella_stercoris	0.102509	0.0378029	2.71167	0.00782312	0.301803
5-Hydroxyindoleacetate	s__Ruminococcus_torques	-0.0837065	0.0308959	-2.7093	0.00787534	0.301803
3-Methyldioxyindole	s__Bacteroides_thetaiotaomicron	-0.0635661	0.0237163	-2.68027	0.00854317	0.313147
5-Hydroxytryptophol	s__Blautia_obeum	0.0944538	0.0352829	2.67704	0.0086204	0.313147
Anthranilate	s__Acidaminococcus_fermentans	0.069164	0.0258912	2.67134	0.00875863	0.313147
Indole-3-propionic acid	s__Ruminococcus_bromii	0.0619094	0.0231952	2.66906	0.00881445	0.313147
Melatonin	s__Oscillibacter_sp_57_20	0.0693394	0.0259853	2.66841	0.00883034	0.313147
3-Methyldioxyindole	s__Acidaminococcus_fermentans	0.0646912	0.0244087	2.65034	0.00928494	0.322226
5-Hydroxytryptophol	s__Roseburia_faecis	0.0748623	0.0282764	2.64752	0.00935757	0.322226
3-Methyldioxyindole	s__Prevotella_sp_AM42_24	0.0597383	0.0227014	2.63148	0.00978159	0.325311
Indole-3-propionic acid	s__Lawsonibacter_asaccharolyticus	0.0791944	0.0301191	2.62938	0.0098386	0.325311
Indole-3-acetaldehyde	s__Sutterella_parvirubra	0.0934423	0.0355474	2.62866	0.00985791	0.325311
5-Methoxyindoleacetate	s__Collinsella_stercoris	0.0993006	0.0380313	2.61102	0.0103476	0.325902
Indoxyl sulfate	s__Eubacterium_ramulus	0.101646	0.038991	2.6069	0.0104652	0.325902
Melatonin	s__Paraprevotella_xylaniphila	0.068525	0.0263035	2.60517	0.0105151	0.325902
Indole-3-propionic acid	s__Faecalibacterium_prausnitzii	0.0945278	0.0363085	2.60346	0.0105642	0.325902
Indoxyl sulfate	s__Catenibacterium_mitsuokai	-0.0772923	0.0297032	-2.60216	0.010602	0.325902
3-Methyldioxyindole	s__Firmicutes_bacterium_CAG_95	0.0698039	0.0268858	2.59631	0.0107727	0.325902
Formyl-N-acetyl-5-methoxykynurenamine	s__Firmicutes_bacterium_CAG_170	0.0546692	0.0210739	2.59417	0.010836	0.325902
Indoxyl	s__Bacteroides_cellulosilyticus	0.0773769	0.0301149	2.56939	0.0115916	0.344272
Indole-3-carboxaldehyde	s__Ruminococcus_bromii	-0.0606796	0.0237173	-2.55845	0.0119403	0.350248
Formyl-N-acetyl-5-methoxykynurenamine	s__Eubacterium_ramulus	0.094607	0.0370852	2.55107	0.0121806	0.352096
Indoxyl sulfate	s__Parabacteroides_merdae	0.0619806	0.0243392	2.54654	0.0123304	0.352096
4,6-Dihydroxyquinoline	s__Firmicutes_bacterium_CAG_791	0.0555152	0.0218304	2.54302	0.0124478	0.352096
Indoxyl	s__Firmicutes_bacterium_CAG_110	0.0561071	0.0221042	2.5383	0.0126067	0.352396
Indoxyl	s__Prevotella_copri	0.0555198	0.0219746	2.52655	0.0130109	0.357264
Indoxyl	s__Victivallis_vadensis	0.0581794	0.0230457	2.52452	0.0130816	0.357264
Tryptophan	s__Eubacterium_rectale	0.070001	0.0278781	2.51097	0.0135645	0.358728
Indole-3-ethanol	s__Alistipes_finegoldii	0.0577813	0.0230298	2.50898	0.0136364	0.358728
3-Methyldioxyindole	s__Firmicutes_bacterium_CAG_110	0.0511121	0.0204069	2.50465	0.0137949	0.358728
Indoxyl sulfate	s__Bacteroides_uniformis	0.0603392	0.0240922	2.50451	0.0138	0.358728
Indole-3-acetate	s__Ruminococcus_torques	-0.0709816	0.0284871	-2.49171	0.0142776	0.358728
Indoleacetyl glutamine	s__Roseburia_faecis	0.0712908	0.0286194	2.49099	0.014305	0.358728
3-Methyldioxyindole	s__Bifidobacterium_longum	-0.0564003	0.0226724	-2.48762	0.0144335	0.358728
3-Methyldioxyindole	s__Firmicutes_bacterium_CAG_83	0.0672834	0.0270993	2.48284	0.0146173	0.358728
4,6-Dihydroxyquinoline	s__Faecalibacterium_prausnitzii	0.0872827	0.0351622	2.48229	0.0146388	0.358728
Indole-3-ethanol	s__Agathobaculum_butyriciproducens	0.0881952	0.0355321	2.48213	0.014645	0.358728
4,6-Dihydroxyquinoline	s__Oscillibacter_sp_57_20	0.0579106	0.0234747	2.46693	0.0152447	0.369607
5-Hydroxyindoleacetate	s__Roseburia_hominis	0.0706339	0.0287377	2.45788	0.0156124	0.372549
Indoxyl	s__Lawsonibacter_asaccharolyticus	0.0771022	0.0313902	2.45625	0.0156797	0.372549
Formyl-N-acetyl-5-methoxykynurenamine	s__Firmicutes_bacterium_CAG_791	0.0558794	0.0228722	2.44311	0.0162292	0.377264
Indoxyl sulfate	s__Bacteroides_cellulosilyticus	0.0754998	0.0309211	2.44169	0.0162898	0.377264
5-Hydroxytryptophol	s__Oscillibacter_sp_PC13	0.119349	0.0489634	2.43751	0.0164688	0.377264
4,6-Dihydroxyquinoline	s__Agathobaculum_butyriciproducens	0.0834216	0.0342386	2.43648	0.0165133	0.377264
Formyl-N-acetyl-5-methoxykynurenamine	s__Butyricimonas_virosa	0.0673351	0.0277553	2.42603	0.0169698	0.382175
Indole-3-propionic acid	s__Eubacterium_siraeum	0.0510403	0.0210543	2.42422	0.0170499	0.382175
5-Hydroxytryptophol	s__Firmicutes_bacterium_CAG_110	0.0537937	0.02229	2.41336	0.0175383	0.387136
3-Methyldioxyindole	s__Alistipes_finegoldii	-0.052959	0.0220344	-2.40347	0.0179936	0.387136
Indoxyl sulfate	s__Paraprevotella_xylaniphila	0.0625046	0.026156	2.38969	0.0186459	0.387136
Platelet serotonin	s__Gemmiger_formicilis	0.109791	0.0460142	2.38601	0.0188232	0.387136
3-Methyldioxyindole	s__Catenibacterium_mitsuokai	0.0641404	0.0268946	2.38488	0.0188781	0.387136
Indoleacrylic acid	s__Collinsella_aerofaciens	0.0941607	0.0394919	2.3843	0.0189064	0.387136
5-Hydroxytryptophol	s__Bacteroides_uniformis	0.05655	0.0237267	2.3834	0.0189506	0.387136
Indole-3-acetate	s__Parasutterella_excrementihominis	0.0566848	0.0237997	2.38175	0.019031	0.387136
5-Methoxytryptamine	s__Bifidobacterium_adolescentis	0.0537174	0.0226158	2.37522	0.0193531	0.387136
Indole-3-acetate	s__Clostridium_sp_CAG_58	0.0765578	0.0322342	2.37505	0.0193614	0.387136
5-Hydroxyindoleacetate	s__Collinsella_aerofaciens	0.0967358	0.0407549	2.3736	0.0194338	0.387136
Indoxyl	s__Oscillibacter_sp_57_20	0.059884	0.0252876	2.36812	0.0197087	0.387136
4,6-Dihydroxyquinoline	s__Megasphaera_elsdenii	0.056026	0.0236644	2.36752	0.0197389	0.387136
3-Methyldioxyindole	s__Bacteroides_stercoris	-0.0556006	0.0235262	-2.36335	0.0199509	0.387136
4,6-Dihydroxyquinoline	s__Collinsella_stercoris	0.0865326	0.0366831	2.35892	0.0201779	0.387136
Tryptophan	s__Desulfovibrio_piger	-0.047553	0.0201643	-2.35827	0.0202116	0.387136
Formyl-N-acetyl-5-methoxykynurenamine	s__Faecalibacterium_prausnitzii	0.086909	0.0368576	2.35796	0.0202274	0.387136
Tryptophan	s__Victivallis_vadensis	-0.0547682	0.0232511	-2.35551	0.0203545	0.387136
Melatonin	s__Prevotella_copri	0.0537485	0.0228205	2.35527	0.020367	0.387136
Indoxyl	s__Alistipes_shahii	0.0583824	0.0248666	2.34782	0.0207575	0.390841
Picolinic acid	s__Eubacterium_rectale	-0.0663867	0.0283062	-2.34531	0.0208909	0.390841
Formyl-N-acetyl-5-methoxykynurenamine	s__Bacteroides_stercoris	-0.0579586	0.0248164	-2.33549	0.0214184	0.394657
3-Methyldioxyindole	s__Prevotella_stercorea	0.045339	0.0194202	2.33463	0.0214654	0.394657
Indole-3-propionic acid	s__Alistipes_shahii	0.0558861	0.0239619	2.33229	0.0215932	0.394657
Platelet serotonin	s__Ruminococcus_bicirculans	-0.0785735	0.0337844	-2.32573	0.0219549	0.397978
3-Methyldioxyindole	s__Mitsuokella_multacida	0.0650674	0.0280432	2.32026	0.0222609	0.397978
Indole-3-ethanol	s__Alistipes_indistinctus	0.068095	0.0294139	2.31506	0.0225545	0.397978
5-Methoxytryptamine	s__Ruminococcus_bicirculans	-0.0788899	0.0341042	-2.3132	0.0226606	0.397978
Formyl-N-acetyl-5-methoxykynurenamine	s__Desulfovibrio_piger	0.0451329	0.019529	2.31107	0.0227826	0.397978
Indole-3-carboxaldehyde	s__Flavonifractor_plautii	0.0618762	0.0267845	2.31015	0.0228356	0.397978
Formyl-N-acetyl-5-methoxykynurenamine	s__Collinsella_aerofaciens	0.0872406	0.037813	2.30716	0.0230082	0.397978
Indole-3-carboxaldehyde	s__Acidaminococcus_fermentans	0.060388	0.026195	2.30532	0.0231149	0.397978
Indole-3-ethanol	s__Faecalibacterium_prausnitzii	0.0841331	0.0366762	2.29394	0.0237847	0.40526
3-Methyldioxyindole	s__Olsenella_scatoligenes	0.091499	0.0399221	2.29194	0.0239044	0.40526
Indole-3-propionic acid	s__Firmicutes_bacterium_CAG_110	0.0489635	0.0214098	2.28697	0.0242037	0.40526
Platelet serotonin	s__Ruminococcus_torques	0.0686404	0.0300173	2.2867	0.0242201	0.40526
Indoleacrylic acid	s__Bacteroides_stercoris	-0.0591101	0.0259941	-2.27398	0.0250013	0.415407
Indoxyl sulfate	s__Alistipes_shahii	0.0576805	0.025505	2.26154	0.0257865	0.425477
Indoxyl sulfate	s__Bacteroides_ovatus	0.06188	0.0274758	2.25217	0.0263927	0.432476
3-Methyldioxyindole	s__Prevotella_sp_CAG_1092	0.0490615	0.0218515	2.24522	0.0268495	0.436947
Indole-3-carboxaldehyde	s__Alistipes_finegoldii	0.0526651	0.0235484	2.23647	0.0274357	0.43778
Indoxyl	s__Collinsella_aerofaciens	0.0869391	0.0389409	2.23259	0.0276988	0.43778
4,6-Dihydroxyquinoline	s__Mitsuokella_jalaludinii	0.0633242	0.0284187	2.22826	0.0279955	0.43778
4,6-Dihydroxyquinoline	s__Prevotella_sp_CAG_520	0.0380256	0.0170669	2.22803	0.0280107	0.43778
Indoxyl	s__Prevotella_sp_CAG_279	0.0504568	0.0226537	2.22731	0.0280608	0.43778
Melatonin	s__Roseburia_hominis	0.0633449	0.0284648	2.22537	0.0281943	0.43778
Indoleacrylic acid	s__Bacteroides_ovatus	0.0607324	0.0273188	2.2231	0.028352	0.43778
Formyl-N-acetyl-5-methoxykynurenamine	s__Oscillibacter_sp_57_20	0.0548301	0.0246674	2.22277	0.0283746	0.43778
3-Methyldioxyindole	s__Brachyspira_sp_CAG_700	0.0493403	0.0222412	2.21842	0.028679	0.43849
Picolinic acid	s__Prevotella_copri	-0.049868	0.022495	-2.21685	0.0287898	0.43849
3-Methyldioxyindole	s__Ruminococcus_bromii	0.0496645	0.0224367	2.21354	0.0290237	0.439238
Tryptophan	s__Slackia_isoflavoniconvertens	-0.0762063	0.0346219	-2.2011	0.0299185	0.447942
Melatonin	s__Alistipes_shahii	0.0567546	0.0258058	2.1993	0.0300498	0.447942
Melatonin	s__Collinsella_stercoris	0.0899556	0.040931	2.19774	0.0301645	0.447942
Formyl-N-acetyl-5-methoxykynurenamine	s__Desulfovibrionaceae_bacterium	0.0528949	0.0241589	2.18945	0.0307778	0.451491
Indoleacetyl glutamine	s__Eubacterium_rectale	0.062003	0.0283199	2.18938	0.0307835	0.451491
Indole-3-ethanol	s__Firmicutes_bacterium_CAG_791	0.0499248	0.0228525	2.18466	0.0311377	0.452251
Indole-3-ethanol	s__Slackia_isoflavoniconvertens	0.0727134	0.0332994	2.18362	0.031216	0.452251
5-Hydroxyindoleacetate	s__Clostridium_sp_CAG_58	0.0767427	0.0352827	2.17508	0.0318678	0.454379
3-Hydroxyanthranilic acid	s__Victivallis_vadensis	0.0499126	0.0229757	2.17241	0.0320743	0.454379
5-Hydroxytryptophol	s__Victivallis_vadensis	0.050716	0.023349	2.17209	0.0320991	0.454379
2-Oxoadipate	s__Odoribacter_splanchnicus	-0.060767	0.0279811	-2.17172	0.0321278	0.454379
Indole-3-acetate	s__Roseburia_faecis	0.0592326	0.027362	2.16478	0.0326701	0.459314
Indoxyl sulfate	s__Prevotella_sp_CAG_520	-0.0405438	0.0188096	-2.15548	0.0334083	0.46693
Formyl-N-acetyl-5-methoxykynurenamine	s__Olsenella_scatoligenes	0.0907089	0.0422082	2.14908	0.0339252	0.46948
Indole-3-propionic acid	s__Collinsella_aerofaciens	0.0806826	0.0375758	2.1472	0.0340789	0.46948
Melatonin	s__Mitsuokella_multacida	0.0676694	0.031563	2.14395	0.0343451	0.46948
5-Methoxyindoleacetate	s__Eubacterium_ramulus	0.0798538	0.037311	2.14022	0.0346521	0.46948
Formyl-N-acetyl-5-methoxykynurenamine	s__Collinsella_stercoris	0.0824388	0.0385194	2.14019	0.0346553	0.46948
Indole-3-propionic acid	s__Eubacterium_ramulus	0.0792529	0.0370561	2.13873	0.0347763	0.46948
Melatonin	s__Firmicutes_bacterium_CAG_170	0.0483421	0.0226397	2.13528	0.0350637	0.470685
5-Methoxytryptamine	s__Alistipes_shahii	0.0542764	0.0254628	2.13159	0.0353735	0.472176
Indoxyl	s__Mitsuokella_multacida	0.0646455	0.0305232	2.11792	0.0365425	0.483191
Picolinic acid	s__Bacteroides_ovatus	-0.0578336	0.0273656	-2.11337	0.0369389	0.483191
Indole-3-ethanol	s__Bifidobacterium_adolescentis	0.0455467	0.021554	2.11314	0.0369582	0.483191
Indole-3-acetaldehyde	s__Blautia_wexlerae	-0.0728856	0.0345016	-2.11253	0.0370121	0.483191
5-Methoxytryptamine	s__Intestinimonas_butyriciproducens	0.059775	0.0284397	2.10182	0.0379616	0.488579
Platelet serotonin	s__Ruminococcus_lactaris	-0.0864107	0.0411493	-2.09993	0.0381307	0.488579
5-Hydroxytryptophol	s__Prevotella_sp_CAG_5226	-0.0413534	0.0196982	-2.09935	0.0381833	0.488579
Platelet serotonin	s__Flavonifractor_plautii	-0.0580161	0.0276587	-2.09758	0.0383432	0.488579
Indoxyl	s__Slackia_isoflavoniconvertens	0.072282	0.0345161	2.09415	0.0386537	0.488579
Indole-3-ethanol	s__Collinsella_aerofaciens	0.0790248	0.0377369	2.0941	0.0386586	0.488579
Indoxyl sulfate	s__Alistipes_indistinctus	0.0653912	0.031302	2.08905	0.0391209	0.491805
3-Methyldioxyindole	s__Barnesiella_intestinihominis	-0.0543145	0.0261131	-2.07997	0.0399633	0.496199
Anthranilate	s__Barnesiella_intestinihominis	0.0575774	0.0277142	2.07754	0.040191	0.496199
2-Amino-3-carboxymuconic acid semialdehyde	s__Pseudoflavonifractor_sp_An184	0.0700336	0.0337225	2.07676	0.0402645	0.496199
Platelet serotonin	s__Sutterella_parvirubra	-0.0762384	0.036739	-2.07513	0.0404183	0.496199
5-Hydroxyindoleacetate	s__Lawsonibacter_asaccharolyticus	0.0688799	0.0332093	2.07412	0.0405146	0.496199
2-Oxoadipate	s__Eubacterium_rectale	-0.0568934	0.0275383	-2.06597	0.0412927	0.502156
5-Methoxytryptamine	s__Megasphaera_elsdenii	0.0538395	0.0260919	2.06345	0.0415361	0.502156
5-Hydroxyindoleacetate	s__Faecalibacterium_prausnitzii	0.0825089	0.0400188	2.06175	0.0417008	0.502156
4,6-Dihydroxyquinoline	s__Firmicutes_bacterium_CAG_94	-0.065917	0.0320076	-2.05942	0.0419282	0.502156
5-Methoxyindoleacetate	s__Agathobaculum_butyriciproducens	0.0740385	0.0359743	2.05809	0.0420577	0.502156
Formyl-N-acetyl-5-methoxykynurenamine	s__Ruminococcus_bromii	0.0487757	0.023726	2.05579	0.0422833	0.502326
Indoxyl sulfate	s__Firmicutes_bacterium_CAG_95	0.0619248	0.0301823	2.0517	0.0426878	0.504608
2-Oxoadipate	s__Bacteroides_vulgatus	-0.0462388	0.0225858	-2.04725	0.0431302	0.505085
2-Amino-3-carboxymuconic acid semialdehyde	s__Firmicutes_bacterium_CAG_110	0.0438842	0.021507	2.04046	0.0438136	0.505085
Indole-3-acetaldehyde	s__Eubacterium_sp_CAG_180	-0.0448331	0.0220023	-2.03765	0.0440991	0.505085
Indole-3-propionic acid	s__Firmicutes_bacterium_CAG_95	0.0578346	0.0284064	2.03597	0.0442713	0.505085
Platelet serotonin	s__Ruminococcus_bromii	0.0501813	0.0246542	2.03541	0.0443286	0.505085
Indole-3-acetaldehyde	s__Collinsella_stercoris	-0.0798173	0.0392516	-2.03348	0.0445263	0.505085
5-Methoxytryptamine	s__Eubacterium_ramulus	0.079905	0.0392961	2.03341	0.0445336	0.505085
Indole-3-carboxaldehyde	s__Mitsuokella_multacida	0.0609928	0.030037	2.03059	0.0448238	0.505085
4,6-Dihydroxyquinoline	s__Prevotella_sp_CAG_279	0.0429515	0.0211559	2.03023	0.0448609	0.505085
Indole-3-propionic acid	s__Bacteroides_uniformis	0.046447	0.0228908	2.02906	0.044982	0.505085
Melatonin	s__Faecalibacterium_prausnitzii	0.0800525	0.0394687	2.02825	0.0450665	0.505085
4,6-Dihydroxyquinoline	s__Oscillibacter_sp_CAG_241	0.0509178	0.025163	2.02352	0.0455603	0.508222
Indole-3-propionic acid	s__Bacteroides_ovatus	0.0523629	0.0259706	2.01624	0.0463288	0.512529
Tryptophan	s__Firmicutes_bacterium_CAG_791	-0.0480672	0.0238455	-2.01577	0.0463778	0.512529
Tryptophan	s__Bacteroides_ovatus	0.0545064	0.0271019	2.01116	0.0468707	0.514723
5-Hydroxytryptophol	s__Roseburia_hominis	0.0558036	0.0277835	2.00851	0.0471558	0.514723
Indoxyl sulfate	s__Prevotella_sp_CAG_1092	-0.0489182	0.0243633	-2.00786	0.0472263	0.514723
Indoleacrylic acid	s__Bacteroides_uniformis	0.0484797	0.0241868	2.00439	0.0476028	0.515098
4,6-Dihydroxyquinoline	s__Phascolarctobacterium_succinatutens	0.0425776	0.0212609	2.00262	0.0477955	0.515098
4,6-Dihydroxyquinoline	s__Eubacterium_siraeum	0.0410114	0.0205077	1.9998	0.0481039	0.515098
Platelet serotonin	s__Firmicutes_bacterium_CAG_83	0.0599242	0.0299683	1.99959	0.0481278	0.515098
Indoxyl	s__Firmicutes_bacterium_CAG_94	-0.0687228	0.0344463	-1.99507	0.0486261	0.517721
2-Amino-3-carboxymuconic acid semialdehyde	s__Bifidobacterium_longum	-0.0476328	0.0239067	-1.99245	0.0489175	0.517721
Platelet serotonin	s__Collinsella_aerofaciens	0.0786593	0.039522	1.99027	0.0491606	0.517721
Formyl-N-acetyl-5-methoxykynurenamine	s__Prevotella_sp_CAG_279	0.0439744	0.0221336	1.98677	0.0495529	0.517721
Indole-3-ethanol	s__Prevotella_sp_CAG_1092	-0.0456748	0.0230072	-1.98524	0.049726	0.517721
Melatonin	s__Firmicutes_bacterium_CAG_110	0.045913	0.02313	1.985	0.0497528	0.517721
3-Methyldioxyindole	s__Parabacteroides_sp_CAG_409	0.0651075	0.032821	1.98371	0.0498982	0.517721
4,6-Dihydroxyquinoline	s__Collinsella_aerofaciens	0.0720372	0.0364046	1.97879	0.050458	0.521253
Indoxyl	s__Oscillibacter_sp_PC13	0.0967159	0.0491512	1.96772	0.0517376	0.532158
Indoleacrylic acid	s__Bacteroides_vulgatus	-0.0459199	0.023393	-1.96298	0.052294	0.535563
Indole-3-ethanol	s__Oscillibacter_sp_57_20	0.0482831	0.0246365	1.95982	0.0526667	0.537065
Indoxyl	s__Megasphaera_elsdenii	0.0500685	0.0256458	1.95231	0.0535643	0.543883
Indoxyl sulfate	s__Prevotella_sp_AM42_24	-0.0498138	0.0255537	-1.94938	0.0539181	0.545146
5-Hydroxytryptophol	s__Alistipes_indistinctus	0.0598629	0.0308286	1.94179	0.0548417	0.552135
4,6-Dihydroxyquinoline	s__Gemmiger_formicilis	0.0826846	0.0427548	1.93393	0.0558142	0.559543
Indoxyl sulfate	s__Clostridium_sp_CAG_58	0.0667685	0.034572	1.93129	0.0561437	0.559543
Indole-3-propionic acid	s__Roseburia_faecis	0.0529932	0.0274942	1.92743	0.0566283	0.559543
3-Methyldioxyindole	s__Agathobaculum_butyriciproducens	0.0660449	0.0342976	1.92564	0.0568542	0.559543
Formyl-N-acetyl-5-methoxykynurenamine	s__Bacteroides_caccae	-0.0532933	0.0277512	-1.92039	0.0575213	0.559543
3-Methyldioxyindole	s__Parabacteroides_merdae	-0.0426464	0.0222112	-1.92004	0.0575663	0.559543
3-Methyldioxyindole	s__Collinsella_aerofaciens	0.0692037	0.0361406	1.91484	0.0582336	0.559543
5-Methoxytryptamine	s__Akkermansia_muciniphila	0.046414	0.0242416	1.91464	0.0582599	0.559543
Indole-3-acetaldehyde	s__Bacteroides_caccae	0.0539315	0.028226	1.9107	0.0587703	0.559543
Melatonin	s__Alistipes_finegoldii	0.047648	0.0249526	1.90954	0.0589211	0.559543
Indole-3-acetaldehyde	s__Brachyspira_sp_CAG_700	-0.0457722	0.023984	-1.90844	0.0590647	0.559543
4,6-Dihydroxyquinoline	s__Desulfovibrionaceae_bacterium	0.0443157	0.0232328	1.90746	0.0591935	0.559543
Platelet serotonin	s__Mitsuokella_jalaludinii	0.0592072	0.0310468	1.90703	0.0592493	0.559543
Formyl-N-acetyl-5-methoxykynurenamine	s__Brachyspira_sp_CAG_700	0.0449503	0.0235857	1.90583	0.0594076	0.559543
4,6-Dihydroxyquinoline	s__Olsenella_scatoligenes	0.0772754	0.0405594	1.90524	0.0594844	0.559543
4,6-Dihydroxyquinoline	s__Flavonifractor_plautii	-0.0486882	0.0255621	-1.90471	0.0595545	0.559543
Indole-3-acetate	s__Roseburia_hominis	0.0507639	0.0266546	1.90451	0.059581	0.559543
5-Hydroxytryptophol	s__Eubacterium_siraeum	0.0422303	0.0222064	1.90172	0.0599488	0.560781
Indoxyl	s__Mitsuokella_jalaludinii	0.0583826	0.0307378	1.89938	0.0602594	0.561189
Tryptophan	s__Proteobacteria_bacterium_CAG_139	0.0623447	0.0328505	1.89783	0.0604648	0.561189
Indole-3-acetate	s__Eubacterium_sp_CAG_180	0.0406571	0.0214787	1.8929	0.0611247	0.565106
Anthranilate	s__Firmicutes_bacterium_CAG_83	-0.054802	0.0291044	-1.88294	0.062476	0.570457
5-Hydroxyindoleacetate	s__Mitsuokella_multacida	0.0605766	0.0321779	1.88256	0.0625289	0.570457
Indoxyl	s__Firmicutes_bacterium_CAG_95	0.055642	0.0295706	1.88166	0.062651	0.570457
Platelet serotonin	s__Prevotella_sp_AM42_24	0.0474975	0.0252435	1.88157	0.0626638	0.570457
Indoxyl	s__Eubacterium_hallii	-0.0700975	0.0373163	-1.87847	0.063091	0.572154
Melatonin	s__Bacteroides_fragilis	-0.0557418	0.0297241	-1.87531	0.0635288	0.57257
3-Hydroxyanthranilic acid	s__Bacteroides_cellulosilyticus	-0.056606	0.0302215	-1.87304	0.0638442	0.57257
Indole-3-acetate	s__Mitsuokella_multacida	0.0552919	0.0295242	1.87276	0.0638829	0.57257
3-Methyldioxyindole	s__Bacteroides_sp_CAG_530	0.0494112	0.0264136	1.87067	0.0641751	0.57257
Indole-3-carboxaldehyde	s__Eubacterium_eligens	-0.0528229	0.0282553	-1.86948	0.0643418	0.57257
3-Hydroxyanthranilic acid	s__Collinsella_stercoris	0.0733834	0.0393931	1.86285	0.0652784	0.575552
2-Amino-3-carboxymuconic acid semialdehyde	s__Akkermansia_muciniphila	0.0425839	0.0229207	1.85788	0.0659879	0.575552
Indoxyl	s__Alistipes_finegoldii	0.0448054	0.0241407	1.85601	0.0662558	0.575552
Indole-3-propionic acid	s__Parasutterella_excrementihominis	0.0446121	0.0240524	1.85479	0.0664322	0.575552
Indoxyl sulfate	s__Bacteroides_fragilis	-0.0545475	0.0294257	-1.85374	0.0665837	0.575552
5-Hydroxyindoleacetate	s__Firmicutes_bacterium_CAG_83	0.0578582	0.0312204	1.85322	0.0666591	0.575552
Anthranilate	s__Clostridium_sp_CAG_58	-0.0612279	0.0331066	-1.84942	0.0672103	0.575552
3-Hydroxyanthranilic acid	s__Fusicatenibacter_saccharivorans	0.0648215	0.0350564	1.84906	0.0672619	0.575552
Indoleacetyl glutamine	s__Bacteroides_xylanisolvens	-0.0602183	0.0325816	-1.84823	0.0673834	0.575552
Platelet serotonin	s__Fusicatenibacter_saccharivorans	-0.0661401	0.0357887	-1.84807	0.0674066	0.575552
Indole-3-ethanol	s__Brachyspira_sp_CAG_700	0.0433384	0.0234618	1.84719	0.0675355	0.575552
Formyl-N-acetyl-5-methoxykynurenamine	s__Bilophila_wadsworthia	-0.0510668	0.0276522	-1.84676	0.0675987	0.575552
Platelet serotonin	s__Firmicutes_bacterium_CAG_791	0.0442961	0.0240382	1.84273	0.0681892	0.575552
Indoxyl	s__Bacteroides_uniformis	0.043927	0.023842	1.84243	0.0682346	0.575552
5-Hydroxyindoleacetate	s__Bacteroides_ovatus	0.0522858	0.0283867	1.84191	0.0683105	0.575552
3-Methyldioxyindole	s__Flavonifractor_plautii	-0.0465126	0.0253791	-1.83271	0.0696795	0.57899
Formyl-N-acetyl-5-methoxykynurenamine	s__Firmicutes_bacterium_CAG_94	-0.061499	0.0335972	-1.83048	0.0700147	0.57899
Melatonin	s__Streptococcus_parasanguinis	-0.0826775	0.0451835	-1.82982	0.0701144	0.57899
Formyl-N-acetyl-5-methoxykynurenamine	s__Gemmiger_formicilis	0.0818809	0.0447764	1.82866	0.0702893	0.57899
2-Amino-3-carboxymuconic acid semialdehyde	s__Firmicutes_bacterium_CAG_94	0.0608325	0.0332684	1.82853	0.0703083	0.57899
Indole-3-acetaldehyde	s__Odoribacter_splanchnicus	-0.051641	0.0283088	-1.8242	0.0709659	0.57899
5-Hydroxytryptophol	s__Bacteroides_cellulosilyticus	0.0560312	0.0307385	1.82283	0.0711742	0.57899
Indoxyl	s__Acidaminococcus_fermentans	0.0490349	0.0269074	1.82236	0.0712471	0.57899
Indoleacrylic acid	s__Bacteroides_dorei	0.0445966	0.0244719	1.82236	0.0712472	0.57899
Indoxyl sulfate	s__Bacteroides_thetaiotaomicron	0.0486823	0.0267884	1.81729	0.0720243	0.57899
Melatonin	s__Odoribacter_splanchnicus	0.053822	0.0296174	1.81724	0.0720322	0.57899
Tryptophan	s__Bacteroides_fragilis	-0.0525317	0.0289074	-1.81724	0.0720324	0.57899
2-Amino-3-carboxymuconic acid semialdehyde	s__Brachyspira_sp_CAG_700	0.0424999	0.0233898	1.81703	0.0720652	0.57899
Platelet serotonin	s__Olsenella_scatoligenes	0.0801283	0.0441087	1.81661	0.07213	0.57899
Platelet serotonin	s__Blautia_wexlerae	0.0641837	0.0354326	1.81143	0.0729331	0.583465
Indoxyl	s__Oscillibacter_sp_CAG_241	0.0491062	0.0271506	1.80866	0.0733655	0.584955
5-Hydroxytryptophol	s__Ruminococcus_bromii	0.0444827	0.0246423	1.80514	0.0739192	0.587398
Picolinic acid	s__Bacteroides_sp_CAG_530	0.0525732	0.0291496	1.80357	0.0741672	0.587404
5-Hydroxyindoleacetate	s__Fusicatenibacter_saccharivorans	-0.067013	0.0372172	-1.80059	0.0746381	0.588026
Indoleacetyl glutamine	s__Alistipes_shahii	-0.0458656	0.0254816	-1.79995	0.0747407	0.588026
Indole-3-carboxaldehyde	s__Faecalibacterium_prausnitzii	0.0676249	0.0376321	1.797	0.0752104	0.58889
Melatonin	s__Lawsonibacter_asaccharolyticus	0.0590682	0.0328948	1.79567	0.0754231	0.58889
4,6-Dihydroxyquinoline	s__Firmicutes_bacterium_CAG_170	0.0367595	0.0204834	1.7946	0.0755941	0.58889
Indole-3-acetate	s__Flavonifractor_plautii	0.0472713	0.0265134	1.78292	0.0774891	0.599852
Anthranilate	s__Alistipes_finegoldii	0.042166	0.0236639	1.78188	0.0776603	0.599852
Indoleacetyl glutamine	s__Roseburia_inulinivorans	0.0526344	0.0295497	1.78121	0.077769	0.599852
Indole-3-acetate	s__Bacteroides_cellulosilyticus	0.0523811	0.0294563	1.77826	0.0782551	0.599852
Formyl-N-acetyl-5-methoxykynurenamine	s__Akkermansia_muciniphila	0.0411975	0.0231793	1.77734	0.0784076	0.599852
Indoxyl	s__Parasutterella_excrementihominis	0.0443828	0.025002	1.77517	0.0787678	0.599852
Platelet serotonin	s__Eubacterium_eligens	0.0516263	0.0291	1.7741	0.0789452	0.599852
Indole-3-acetaldehyde	s__Collinsella_aerofaciens	-0.0688856	0.0388385	-1.77365	0.0790209	0.599852
Indoleacrylic acid	s__Intestinimonas_butyriciproducens	0.0504829	0.0285498	1.76824	0.079925	0.604783
5-Hydroxytryptophol	s__Intestinimonas_butyriciproducens	0.049669	0.0282234	1.75985	0.0813448	0.613572
Indole-3-carboxaldehyde	s__Bacteroides_fragilis	-0.0497036	0.0282817	-1.75745	0.0817557	0.61472
Indoxyl	s__Eubacterium_siraeum	0.0387921	0.0221384	1.75226	0.0826492	0.619478
Indole-3-propionic acid	s__Butyricimonas_virosa	0.0486457	0.0278503	1.74669	0.0836155	0.624105
2-Oxoadipate	s__Firmicutes_bacterium_CAG_110	0.0385216	0.0220855	1.7442	0.0840499	0.624105
5-Hydroxytryptophol	s__Agathobaculum_butyriciproducens	0.06541	0.0375019	1.74418	0.0840545	0.624105
Indole-3-acetaldehyde	s__Ruminococcus_bicirculans	0.0582271	0.0334375	1.74137	0.0845477	0.624376
Indoxyl sulfate	s__Lachnospira_pectinoschiza	0.0506722	0.029112	1.74059	0.0846848	0.624376
Anthranilate	s__Eubacterium_rectale	-0.047944	0.0275621	-1.73949	0.0848794	0.624376
5-Methoxytryptamine	s__Clostridium_sp_CAG_58	0.0599763	0.034539	1.73648	0.0854122	0.624625
Indoxyl	s__Clostridium_sp_CAG_58	0.0587655	0.0338801	1.73451	0.0857619	0.624625
Indole-3-acetaldehyde	s__Eubacterium_sp_CAG_38	0.0556894	0.0321473	1.73232	0.0861533	0.624625
Melatonin	s__Alistipes_indistinctus	0.0550781	0.0318312	1.73032	0.0865113	0.624625
5-Methoxytryptamine	s__Coprococcus_comes	-0.056658	0.0327528	-1.72987	0.0865919	0.624625
Indoxyl	s__Firmicutes_bacterium_CAG_83	0.0515073	0.0298047	1.72816	0.0868995	0.624625
2-Oxoadipate	s__Bacteroides_ovatus	-0.0459902	0.0266564	-1.7253	0.087416	0.624625
Picolinic acid	s__Ruminococcus_bicirculans	0.0592951	0.0343908	1.72416	0.0876226	0.624625
Platelet serotonin	s__Collinsella_stercoris	0.0694958	0.0403079	1.72413	0.0876282	0.624625
2-Oxoadipate	s__Alistipes_finegoldii	0.0409842	0.0238021	1.72187	0.0880371	0.624625
Indole-3-acetaldehyde	s__Ruminococcus_torques	-0.0511262	0.0296942	-1.72176	0.0880581	0.624625
Indole-3-propionic acid	s__Streptococcus_parasanguinis	-0.0725608	0.0421448	-1.7217	0.0880679	0.624625
Melatonin	s__Parabacteroides_distasonis	0.0451944	0.0263161	1.71736	0.0888608	0.628373
5-Hydroxyindoleacetate	s__Bacteroides_cellulosilyticus	0.0551353	0.032142	1.71537	0.0892277	0.629095
Indole-3-propionic acid	s__Victivallis_vadensis	0.0386254	0.0225509	1.71281	0.0896986	0.629308
Indoleacetyl glutamine	s__Victivallis_vadensis	-0.0406529	0.0237413	-1.71233	0.0897876	0.629308
Tryptophan	s__Ruminococcus_torques	-0.0516009	0.0301857	-1.70945	0.0903213	0.631186
2-Amino-3-carboxymuconic acid semialdehyde	s__Bacteroides_ovatus	-0.0444937	0.026101	-1.70467	0.0912133	0.634596
5-Hydroxyindoleacetate	s__Prevotella_copri	0.0399327	0.023435	1.70398	0.0913434	0.634596
Tryptophan	s__Desulfovibrionaceae_bacterium	-0.0428072	0.0251894	-1.69942	0.0922017	0.634722
5-Hydroxyindoleacetate	s__Agathobaculum_butyriciproducens	0.0664826	0.0391746	1.69708	0.0926433	0.634722
Indole-3-propionic acid	s__Bacteroides_vulgatus	-0.0377574	0.0222494	-1.69701	0.0926578	0.634722
Indole-3-acetaldehyde	s__Roseburia_intestinalis	0.0456778	0.0269613	1.6942	0.0931911	0.634722
Formyl-N-acetyl-5-methoxykynurenamine	s__Phascolarctobacterium_succinatutens	0.0378183	0.0223434	1.69259	0.0934979	0.634722
Indoleacrylic acid	s__Roseburia_hominis	0.0478309	0.0282607	1.69249	0.0935185	0.634722
2-Oxoadipate	s__Bacteroides_dorei	0.0400829	0.023715	1.69019	0.0939583	0.634722
Melatonin	s__Bacteroides_caccae	-0.0500718	0.0296361	-1.68956	0.0940801	0.634722
Indole-3-carboxaldehyde	s__Prevotella_sp_CAG_279	0.0379557	0.0224724	1.68899	0.0941885	0.634722
Indoleacrylic acid	s__Alistipes_indistinctus	0.0528922	0.0313221	1.68865	0.0942535	0.634722
5-Methoxytryptamine	s__Victivallis_vadensis	0.0403039	0.0238753	1.6881	0.0943606	0.634722
3-Methyldioxyindole	s__Butyricimonas_virosa	0.0450206	0.0266966	1.68638	0.094691	0.634722
5-Methoxyindoleacetate	s__Firmicutes_bacterium_CAG_95	0.0484182	0.0287764	1.68257	0.0954308	0.634722
Anthranilate	s__Bacteroides_ovatus	-0.0446268	0.0265458	-1.68112	0.0957114	0.634722
Indoxyl	s__Alistipes_indistinctus	0.0517295	0.0307914	1.68	0.0959306	0.634722
5-Methoxyindoleacetate	s__Fusicatenibacter_saccharivorans	-0.0578554	0.0344582	-1.679	0.0961256	0.634722
5-Methoxytryptamine	s__Bifidobacterium_longum	-0.042662	0.025445	-1.67664	0.0965884	0.634722
3-Hydroxyanthranilic acid	s__Akkermansia_muciniphila	-0.0396047	0.0236226	-1.67656	0.0966042	0.634722
Formyl-N-acetyl-5-methoxykynurenamine	s__Firmicutes_bacterium_CAG_95	0.048351	0.0288559	1.67561	0.0967909	0.634722
Platelet serotonin	s__Bacteroides_stercoris	-0.0437093	0.0260921	-1.67519	0.0968717	0.634722
5-Methoxyindoleacetate	s__Streptococcus_parasanguinis	-0.0710164	0.0424689	-1.6722	0.0974627	0.634722
Anthranilate	s__Collinsella_aerofaciens	-0.0643891	0.0385094	-1.67204	0.0974946	0.634722
5-Methoxytryptamine	s__Paraprevotella_xylaniphila	0.0441316	0.0263948	1.67198	0.0975058	0.634722
Indole-3-acetaldehyde	s__Bacteroides_stercoris	-0.0425786	0.0255481	-1.6666	0.098574	0.637519
Tryptophan	s__Butyricimonas_virosa	-0.0484797	0.0290978	-1.6661	0.098675	0.637519
3-Hydroxyanthranilic acid	s__Megasphaera_elsdenii	0.0424757	0.0254992	1.66577	0.0987404	0.637519
Indoleacrylic acid	s__Lawsonibacter_asaccharolyticus	0.0539272	0.0324158	1.66361	0.0991732	0.638579
2-Amino-3-carboxymuconic acid semialdehyde	s__Eubacterium_siraeum	0.0354359	0.02135	1.65976	0.0999468	0.63939
Indole-3-propionic acid	s__Bacteroides_cellulosilyticus	0.0489803	0.0295233	1.65904	0.100092	0.63939
Indoleacetyl glutamine	s__Oscillibacter_sp_CAG_241	-0.0457519	0.0276014	-1.6576	0.100384	0.63939
Indole-3-propionic acid	s__Bacteroides_sp_CAG_530	-0.0458271	0.0276784	-1.6557	0.100768	0.63939
Indoxyl sulfate	s__Eubacterium_rectale	0.0477371	0.028862	1.65398	0.101119	0.63939
Indoleacrylic acid	s__Fusicatenibacter_saccharivorans	-0.0597214	0.0361581	-1.65168	0.101588	0.63939
Tryptophan	s__Parasutterella_excrementihominis	0.0415754	0.0251809	1.65107	0.101712	0.63939
4,6-Dihydroxyquinoline	s__Bacteroides_thetaiotaomicron	-0.0402703	0.0244071	-1.64994	0.101944	0.63939
Indole-3-propionic acid	s__Alistipes_finegoldii	0.0384871	0.0233328	1.64949	0.102036	0.63939
Indole-3-carboxaldehyde	s__Megasphaera_elsdenii	0.0417118	0.0253236	1.64715	0.102518	0.63939
Indole-3-acetate	s__Eubacterium_rectale	0.0447015	0.0271488	1.64653	0.102644	0.63939
2-Amino-3-carboxymuconic acid semialdehyde	s__Bacteroides_stercoris	-0.0409448	0.0248842	-1.64541	0.102875	0.63939
Melatonin	s__Agathobaculum_butyriciproducens	0.0635642	0.0386432	1.6449	0.102981	0.63939
3-Methyldioxyindole	s__Prevotella_copri	0.0338707	0.0206156	1.64297	0.103381	0.63939
5-Methoxyindoleacetate	s__Prevotella_copri	0.0356099	0.0216759	1.64284	0.103408	0.63939
Indoxyl	s__Prevotella_sp_CAG_5226	0.0324166	0.0197435	1.64189	0.103605	0.63939
5-Methoxytryptamine	s__Parasutterella_excrementihominis	-0.0418224	0.0255447	-1.63722	0.104578	0.643722
4,6-Dihydroxyquinoline	s__Eubacterium_eligens	0.0438465	0.026859	1.63247	0.105576	0.647189
4,6-Dihydroxyquinoline	s__Firmicutes_bacterium_CAG_83	0.0453181	0.0277693	1.63195	0.105686	0.647189
Tryptophan	s__Clostridium_sp_CAG_58	0.0556221	0.0341105	1.63064	0.105962	0.64721
Indoxyl sulfate	s__Parasutterella_excrementihominis	0.0417737	0.0256571	1.62815	0.10649	0.648768
4,6-Dihydroxyquinoline	s__Ruminococcus_bromii	0.0371516	0.0228627	1.62499	0.107163	0.651201
Indoleacetyl glutamine	s__Prevotella_stercorea	0.0351083	0.0216266	1.62339	0.107506	0.651615
Indoleacrylic acid	s__Clostridium_sp_CAG_58	0.0558425	0.0345317	1.61714	0.108849	0.658078
Indoxyl sulfate	s__Butyricimonas_virosa	0.0476354	0.029665	1.60578	0.111325	0.666685
5-Hydroxytryptophol	s__Bacteroides_stercoris	-0.0417449	0.0260013	-1.6055	0.111388	0.666685
Melatonin	s__Phascolarctobacterium_succinatutens	0.0382071	0.0238011	1.60527	0.111438	0.666685
Indole-3-acetaldehyde	s__Roseburia_inulinivorans	-0.0463353	0.0288975	-1.60344	0.111842	0.666685
Indole-3-ethanol	s__Eubacterium_ramulus	0.0601618	0.0375213	1.6034	0.111849	0.666685
Indoxyl sulfate	s__Bacteroides_dorei	0.0396118	0.024713	1.60287	0.111967	0.666685
3-Hydroxyanthranilic acid	s__Catenibacterium_mitsuokai	0.0468712	0.0292642	1.60165	0.112237	0.666685
Indole-3-ethanol	s__Bacteroides_uniformis	0.0369907	0.0231313	1.59916	0.112789	0.666957
Indole-3-ethanol	s__Lachnospira_pectinoschiza	0.0439785	0.0275415	1.59681	0.113314	0.666957
Indole-3-ethanol	s__Roseburia_inulinivorans	-0.0450944	0.0282412	-1.59676	0.113324	0.666957
Indole-3-acetaldehyde	s__Faecalibacterium_prausnitzii	-0.0606571	0.0380031	-1.59611	0.113469	0.666957
Tryptophan	s__Flavonifractor_plautii	0.0442543	0.027758	1.59429	0.113877	0.666957
3-Hydroxyanthranilic acid	s__Desulfovibrionaceae_bacterium	0.0395883	0.0248376	1.59389	0.113967	0.666957
2-Amino-3-carboxymuconic acid semialdehyde	s__Oscillibacter_sp_57_20	0.0392962	0.0246973	1.59111	0.11459	0.668846
2-Amino-3-carboxymuconic acid semialdehyde	s__Bilophila_wadsworthia	-0.0437123	0.0274928	-1.58995	0.114852	0.668846
Indole-3-propionic acid	s__Gemmiger_formicilis	0.0706404	0.0445218	1.58665	0.115599	0.670794
Indoxyl	s__Gemmiger_formicilis	0.0732902	0.0462186	1.58573	0.115808	0.670794
Platelet serotonin	s__Oscillibacter_sp_57_20	0.0410304	0.025911	1.58351	0.116312	0.670794
Indole-3-propionic acid	s__Odoribacter_splanchnicus	0.0438094	0.0276786	1.58279	0.116478	0.670794
Picolinic acid	s__Collinsella_aerofaciens	-0.0633754	0.0400538	-1.58226	0.116598	0.670794
Indoxyl sulfate	s__Odoribacter_splanchnicus	0.0465044	0.0294185	1.58079	0.116934	0.671102
3-Methyldioxyindole	s__Roseburia_intestinalis	-0.0397191	0.0251938	-1.57654	0.117909	0.672709
Platelet serotonin	s__Alistipes_indistinctus	-0.0491092	0.0311539	-1.57634	0.117955	0.672709
5-Hydroxytryptophol	s__Bilophila_wadsworthia	0.0451911	0.0287166	1.57369	0.118567	0.672709
Anthranilate	s__Roseburia_faecis	0.0441901	0.0281042	1.57236	0.118875	0.672709
Indole-3-acetaldehyde	s__Dorea_formicigenerans	-0.0565737	0.0360374	-1.56986	0.119456	0.672709
4,6-Dihydroxyquinoline	s__Akkermansia_muciniphila	-0.0348913	0.0222451	-1.56849	0.119775	0.672709
Picolinic acid	s__Eubacterium_siraeum	-0.0354032	0.0225767	-1.56813	0.119859	0.672709
Indoleacrylic acid	s__Coprococcus_comes	-0.0513792	0.0327661	-1.56806	0.119876	0.672709
Indole-3-ethanol	s__Alistipes_putredinis	0.0309827	0.0197624	1.56776	0.119946	0.672709
Indole-3-carboxaldehyde	s__Ruminococcus_torques	-0.0463413	0.029567	-1.56733	0.120046	0.672709
2-Amino-3-carboxymuconic acid semialdehyde	s__Bacteroides_dorei	-0.0363454	0.0232581	-1.5627	0.121133	0.677202
5-Methoxytryptamine	s__Bacteroides_sp_CAG_530	-0.0457968	0.0293339	-1.56122	0.12148	0.677553
4,6-Dihydroxyquinoline	s__Bacteroides_vulgatus	-0.0335516	0.0215326	-1.55818	0.122201	0.679973
Indole-3-acetaldehyde	s__Bacteroides_dorei	0.0371246	0.0238895	1.55401	0.12319	0.68191
5-Hydroxytryptophol	s__Akkermansia_muciniphila	0.0373578	0.0240507	1.55329	0.123362	0.68191
Indoleacrylic acid	s__Prevotella_copri	0.0353576	0.0227659	1.55309	0.12341	0.68191
Picolinic acid	s__Parabacteroides_merdae	-0.0382034	0.0246296	-1.55112	0.123882	0.681959
Indoxyl sulfate	s__Alistipes_finegoldii	0.0385109	0.0248352	1.55066	0.123993	0.681959
Formyl-N-acetyl-5-methoxykynurenamine	s__Bacteroides_ovatus	-0.0408606	0.0264229	-1.54641	0.125015	0.685995
Indole-3-acetaldehyde	s__Catenibacterium_mitsuokai	-0.0451606	0.0292736	-1.54271	0.12591	0.687848
2-Amino-3-carboxymuconic acid semialdehyde	s__Ruminococcus_bromii	0.0365314	0.0236945	1.54177	0.126139	0.687848
Indole-3-propionic acid	s__Oscillibacter_sp_CAG_241	0.0404711	0.0262632	1.54098	0.126329	0.687848
5-Hydroxytryptophol	s__Prevotella_sp_AM42_24	-0.038887	0.0252657	-1.53912	0.126782	0.687848
Anthranilate	s__Prevotella_copri	-0.0336749	0.021913	-1.53676	0.127361	0.687848
Picolinic acid	s__Clostridium_sp_CAG_58	-0.0530565	0.0345574	-1.53532	0.127714	0.687848
Indole-3-propionic acid	s__Phascolarctobacterium_succinatutens	0.0340173	0.0221843	1.5334	0.128186	0.687848
Indole-3-ethanol	s__Bacteroides_xylanisolvens	0.0478155	0.031203	1.5324	0.128431	0.687848
Indole-3-carboxaldehyde	s__Bacteroides_vulgatus	-0.034844	0.0227478	-1.53175	0.128591	0.687848
Indoxyl	s__Firmicutes_bacterium_CAG_170	0.0338267	0.0221077	1.53009	0.129002	0.687848
Indole-3-acetate	s__Prevotella_copri	0.0329669	0.0215552	1.52942	0.129168	0.687848
Indoleacrylic acid	s__Streptococcus_parasanguinis	-0.0682385	0.0446403	-1.52863	0.129364	0.687848
5-Methoxyindoleacetate	s__Clostridium_sp_CAG_58	0.0503768	0.0329651	1.52819	0.129473	0.687848
5-Methoxyindoleacetate	s__Holdemanella_biformis	0.0513416	0.0335983	1.5281	0.129494	0.687848
5-Methoxytryptamine	s__Collinsella_aerofaciens	0.0613772	0.040187	1.52729	0.129695	0.687848
Indoxyl sulfate	s__Firmicutes_bacterium_CAG_791	-0.0373421	0.0244838	-1.52518	0.130222	0.689102
Indoxyl	s__Lachnospira_pectinoschiza	0.0433409	0.0285301	1.51913	0.131736	0.694818
2-Amino-3-carboxymuconic acid semialdehyde	s__Bacteroides_cellulosilyticus	0.0449102	0.0295748	1.51853	0.131887	0.694818
5-Hydroxytryptophol	s__Odoribacter_splanchnicus	0.0438571	0.0289218	1.51641	0.132422	0.696094
Picolinic acid	s__Eubacterium_ramulus	-0.0598363	0.0395323	-1.5136	0.133131	0.697922
2-Oxoadipate	s__Desulfovibrio_piger	0.0302868	0.0200345	1.51173	0.133607	0.697922
Tryptophan	s__Eubacterium_siraeum	-0.0337593	0.0223342	-1.51155	0.133651	0.697922
Indoxyl	s__Anaeromassilibacillus_sp_An250	-0.0521298	0.0345293	-1.50973	0.134117	0.698819
Indole-3-acetate	s__Oscillibacter_sp_CAG_241	-0.0395586	0.0262664	-1.50606	0.135055	0.70217
Anthranilate	s__Prevotella_sp_CAG_1092	-0.035219	0.0234903	-1.4993	0.136796	0.705919
Platelet serotonin	s__Slackia_isoflavoniconvertens	0.0527443	0.0352142	1.49781	0.137182	0.705919
Indole-3-ethanol	s__Lawsonibacter_asaccharolyticus	0.0462296	0.0308681	1.49765	0.137225	0.705919
5-Hydroxyindoleacetate	s__Collinsella_stercoris	0.0629034	0.0420259	1.49678	0.137452	0.705919
Anthranilate	s__Lawsonibacter_asaccharolyticus	0.0467439	0.0312715	1.49477	0.137973	0.705919
Indoleacetyl glutamine	s__Bifidobacterium_longum	0.0379363	0.0253798	1.49475	0.13798	0.705919
Melatonin	s__Ruminococcus_bicirculans	0.0524381	0.0351096	1.49356	0.138291	0.705919
3-Hydroxyanthranilic acid	s__Collinsella_aerofaciens	-0.0582824	0.0390251	-1.49346	0.138316	0.705919
Picolinic acid	s__Roseburia_hominis	-0.0422136	0.0283326	-1.48993	0.13924	0.705919
Indole-3-acetate	s__Mitsuokella_jalaludinii	0.0443342	0.0297903	1.48821	0.139693	0.705919
Formyl-N-acetyl-5-methoxykynurenamine	s__Mitsuokella_jalaludinii	0.0447565	0.0300872	1.48756	0.139864	0.705919
Indoxyl sulfate	s__Flavonifractor_plautii	0.0420692	0.0283172	1.48564	0.14037	0.705919
Indoxyl	s__Eubacterium_rectale	0.0419734	0.02826	1.48526	0.140471	0.705919
Indole-3-ethanol	s__Roseburia_faecis	0.0411735	0.0277784	1.48222	0.141278	0.705919
Indoleacrylic acid	s__Odoribacter_splanchnicus	0.0433799	0.0292744	1.48183	0.141379	0.705919
5-Methoxytryptamine	s__Bilophila_wadsworthia	-0.0431924	0.029151	-1.48168	0.141421	0.705919
Tryptophan	s__Eubacterium_sp_CAG_38	0.0485449	0.0327963	1.4802	0.141815	0.705919
Indole-3-propionic acid	s__Firmicutes_bacterium_CAG_83	0.0426355	0.0288176	1.4795	0.142001	0.705919
2-Amino-3-carboxymuconic acid semialdehyde	s__Bacteroides_xylanisolvens	0.0460254	0.0311146	1.47922	0.142075	0.705919
Indole-3-propionic acid	s__Mitsuokella_multacida	0.0439408	0.0297167	1.47866	0.142226	0.705919
Indoleacrylic acid	s__Eubacterium_sp_CAG_180	0.0337459	0.0228406	1.47746	0.142547	0.705919
Indoxyl sulfate	s__Barnesiella_intestinihominis	0.043242	0.0292693	1.47738	0.142566	0.705919
Indole-3-acetaldehyde	s__Firmicutes_bacterium_CAG_95	0.0434624	0.0294302	1.4768	0.142723	0.705919
5-Hydroxyindoleacetate	s__Slackia_isoflavoniconvertens	0.0540279	0.0366015	1.47611	0.142907	0.705919
5-Hydroxyindoleacetate	s__Firmicutes_bacterium_CAG_110	0.0348527	0.0236601	1.47306	0.143726	0.706902
Platelet serotonin	s__Catenibacterium_mitsuokai	0.0439998	0.0299314	1.47002	0.144546	0.706902
Indole-3-ethanol	s__Holdemanella_biformis	0.0492397	0.0335038	1.46968	0.14464	0.706902
Tryptophan	s__Prevotella_sp_CAG_520	-0.027442	0.01868	-1.46905	0.144808	0.706902
4,6-Dihydroxyquinoline	s__Mitsuokella_multacida	0.0421581	0.0287029	1.46877	0.144884	0.706902
Melatonin	s__Desulfovibrio_piger	0.030958	0.0210817	1.46848	0.144964	0.706902
Formyl-N-acetyl-5-methoxykynurenamine	s__Bacteroides_thetaiotaomicron	-0.0375457	0.0255822	-1.46765	0.145189	0.706902
Formyl-N-acetyl-5-methoxykynurenamine	s__Alistipes_shahii	0.0359882	0.0245603	1.4653	0.145827	0.708557
Formyl-N-acetyl-5-methoxykynurenamine	s__Roseburia_hominis	0.0396144	0.0271067	1.46142	0.146885	0.711323
3-Hydroxyanthranilic acid	s__Bacteroides_ovatus	-0.0393235	0.0269172	-1.46091	0.147027	0.711323
Indoleacetyl glutamine	s__Bacteroides_fragilis	-0.0427601	0.0293251	-1.45814	0.147787	0.711323
3-Hydroxyanthranilic acid	s__Firmicutes_bacterium_CAG_95	0.042926	0.029454	1.45739	0.147993	0.711323
5-Methoxyindoleacetate	s__Oscillibacter_sp_57_20	0.0363191	0.0249235	1.45722	0.14804	0.711323
Indoleacrylic acid	s__Alistipes_finegoldii	0.0359961	0.0247113	1.45667	0.148192	0.711323
Indole-3-carboxaldehyde	s__Blautia_obeum	-0.0513198	0.0352734	-1.45491	0.148676	0.712207
Formyl-N-acetyl-5-methoxykynurenamine	s__Roseburia_intestinalis	-0.0386306	0.0266065	-1.45192	0.149504	0.712278
5-Methoxyindoleacetate	s__Firmicutes_bacterium_CAG_110	0.0317507	0.0218696	1.45181	0.149535	0.712278
5-Methoxytryptamine	s__Eubacterium_hallii	-0.0555893	0.0382948	-1.45161	0.14959	0.712278
4,6-Dihydroxyquinoline	s__Pseudoflavonifractor_sp_An184	-0.0477129	0.0329132	-1.44966	0.150134	0.713437
3-Hydroxyanthranilic acid	s__Prevotella_sp_CAG_520	0.0265871	0.0183954	1.44531	0.151348	0.71749
Indole-3-ethanol	s__Alistipes_shahii	0.0352638	0.0244134	1.44445	0.151591	0.71749
5-Hydroxytryptophol	s__Bifidobacterium_adolescentis	0.0327288	0.0226755	1.44335	0.151898	0.717515
Indoxyl sulfate	s__Fusicatenibacter_saccharivorans	-0.0526187	0.0364975	-1.4417	0.152362	0.718277
Indole-3-acetate	s__Roseburia_intestinalis	-0.0379126	0.0263489	-1.43887	0.153162	0.719729
Indole-3-acetate	s__Bacteroides_ovatus	0.0376446	0.0262024	1.43668	0.153781	0.719729
Picolinic acid	s__Bacteroides_stercoris	-0.0378317	0.0263571	-1.43535	0.154159	0.719729
2-Oxoadipate	s__Slackia_isoflavoniconvertens	0.0492517	0.0343236	1.43492	0.154282	0.719729
Indoxyl sulfate	s__Butyricimonas_synergistica	0.0621656	0.0433275	1.43478	0.15432	0.719729
Anthranilate	s__Ruminococcus_bicirculans	0.0476885	0.033251	1.4342	0.154487	0.719729
Platelet serotonin	s__Brachyspira_sp_CAG_700	0.0353347	0.0246795	1.43174	0.155187	0.72069
5-Hydroxytryptophol	s__Barnesiella_intestinihominis	0.0411747	0.0287664	1.43135	0.1553	0.72069
5-Hydroxyindoleacetate	s__Alistipes_shahii	0.0379159	0.0265212	1.42964	0.155788	0.721218
Indoleacetyl glutamine	s__Firmicutes_bacterium_CAG_95	-0.043143	0.0301982	-1.42866	0.156069	0.721218
Indoxyl	s__Bifidobacterium_adolescentis	0.0322019	0.0225539	1.42777	0.156325	0.721218
5-Methoxytryptamine	s__Desulfovibrionaceae_bacterium	0.0365558	0.0256501	1.42517	0.157073	0.723266
Indoleacrylic acid	s__Oscillibacter_sp_CAG_241	0.039486	0.0277833	1.42121	0.158218	0.725692
Indoxyl sulfate	s__Escherichia_coli	0.0351751	0.0247747	1.4198	0.158628	0.725692
Indole-3-acetaldehyde	s__Slackia_isoflavoniconvertens	-0.0489484	0.0345129	-1.41827	0.159074	0.725692
5-Methoxyindoleacetate	s__Firmicutes_bacterium_CAG_94	-0.0478145	0.0337174	-1.4181	0.159124	0.725692
Indole-3-ethanol	s__Eubacterium_sp_CAG_38	-0.0447534	0.031559	-1.41809	0.159127	0.725692
Indole-3-propionic acid	s__Alistipes_putredinis	0.0279594	0.0197399	1.41639	0.159621	0.726549
2-Amino-3-carboxymuconic acid semialdehyde	s__Prevotella_sp_CAG_279	0.0312585	0.0221151	1.41345	0.160482	0.729075
Melatonin	s__Firmicutes_bacterium_CAG_95	0.0434438	0.0308148	1.40984	0.161543	0.730634
5-Methoxyindoleacetate	s__Bacteroides_dorei	0.0330902	0.0234764	1.40951	0.161639	0.730634
5-Methoxyindoleacetate	s__Alistipes_indistinctus	0.0421851	0.0299837	1.40694	0.162399	0.730634
Indole-3-carboxaldehyde	s__Escherichia_coli	0.0334386	0.0237775	1.40631	0.162584	0.730634
Indoleacetyl glutamine	s__Ruminococcus_bromii	-0.0351388	0.0250001	-1.40555	0.162811	0.730634
Melatonin	s__Firmicutes_bacterium_CAG_94	-0.0505368	0.0359705	-1.40495	0.162988	0.730634
Indole-3-acetate	s__Collinsella_aerofaciens	0.0534013	0.0380221	1.40448	0.163127	0.730634
5-Hydroxytryptophol	s__Bacteroides_dorei	0.0341571	0.0243412	1.40327	0.163488	0.730634
2-Amino-3-carboxymuconic acid semialdehyde	s__Agathobaculum_butyriciproducens	0.0506342	0.0360922	1.40291	0.163593	0.730634
Indoleacetyl glutamine	s__Mitsuokella_jalaludinii	0.0439702	0.0314118	1.3998	0.16452	0.733397
5-Methoxytryptamine	s__Oscillibacter_sp_CAG_241	0.0389107	0.0278497	1.39717	0.165308	0.735528
Melatonin	s__Holdemanella_biformis	0.0500409	0.0359029	1.39378	0.166326	0.737757
Indoleacrylic acid	s__Prevotella_sp_CAG_279	0.0325651	0.0233704	1.39344	0.16643	0.737757
Formyl-N-acetyl-5-methoxykynurenamine	s__Bacteroides_cellulosilyticus	0.041647	0.0299194	1.39197	0.166872	0.738339
5-Hydroxyindoleacetate	s__Oscillibacter_sp_57_20	0.0375265	0.0269959	1.39008	0.167445	0.738501
Picolinic acid	s__Phascolarctobacterium_succinatutens	-0.0325881	0.0234651	-1.38879	0.167836	0.738501
5-Hydroxytryptophol	s__Bacteroides_sp_CAG_530	-0.0402776	0.0290034	-1.38872	0.167857	0.738501
Indole-3-carboxaldehyde	s__Oscillibacter_sp_57_20	0.0350652	0.0252677	1.38775	0.168152	0.738501
Indole-3-propionic acid	s__Eubacterium_sp_CAG_180	0.0299707	0.0216536	1.3841	0.169263	0.739622
3-Methyldioxyindole	s__Anaerostipes_hadrus	-0.0505251	0.0365319	-1.38304	0.169586	0.739622
Indole-3-propionic acid	s__Paraprevotella_xylaniphila	0.0346133	0.0250434	1.38213	0.169864	0.739622
Indole-3-acetate	s__Bacteroides_sp_CAG_530	-0.0383659	0.0277757	-1.38128	0.170126	0.739622
Picolinic acid	s__Akkermansia_muciniphila	0.0336473	0.0243788	1.38019	0.170461	0.739622
5-Hydroxytryptophol	s__Pseudoflavonifractor_sp_An184	0.0491242	0.0356098	1.37951	0.170667	0.739622
Indoxyl	s__Phascolarctobacterium_succinatutens	0.0318354	0.0230777	1.37949	0.170676	0.739622
Indole-3-propionic acid	s__Roseburia_inulinivorans	0.0389213	0.0282349	1.37848	0.170984	0.739622
Indole-3-acetaldehyde	s__Desulfovibrionaceae_bacterium	-0.0342924	0.0248987	-1.37728	0.171355	0.739622
Indole-3-acetate	s__Bacteroides_fragilis	-0.0383427	0.0278751	-1.37552	0.171897	0.739622
Indoxyl	s__Odoribacter_splanchnicus	0.0396105	0.0288157	1.37461	0.172178	0.739622
Anthranilate	s__Prevotella_sp_CAG_5226	-0.0266613	0.0194023	-1.37413	0.172327	0.739622
5-Methoxyindoleacetate	s__Bacteroides_vulgatus	-0.0309108	0.022507	-1.37339	0.172557	0.739622
Indoxyl sulfate	s__Prevotella_stercorea	-0.0300697	0.0219097	-1.37244	0.172851	0.739622
Formyl-N-acetyl-5-methoxykynurenamine	s__Blautia_wexlerae	0.0470927	0.0343344	1.37159	0.173115	0.739622
Formyl-N-acetyl-5-methoxykynurenamine	s__Flavonifractor_plautii	-0.0369266	0.0269397	-1.37071	0.173388	0.739622
Indoleacrylic acid	s__Megasphaera_elsdenii	0.036028	0.0263269	1.36848	0.174082	0.740764
Anthranilate	s__Anaeromassilibacillus_sp_An250	0.0463287	0.0338697	1.36785	0.174279	0.740764
Indoxyl sulfate	s__Bacteroides_vulgatus	0.0324182	0.0237597	1.36442	0.175353	0.743305
Indole-3-carboxaldehyde	s__Bacteroides_stercoris	-0.0347557	0.0254876	-1.36363	0.1756	0.743305
Indole-3-carboxaldehyde	s__Firmicutes_bacterium_CAG_791	-0.0320914	0.0235456	-1.36295	0.175815	0.743305
Platelet serotonin	s__Paraprevotella_xylaniphila	-0.0355703	0.0262718	-1.35394	0.178663	0.751601
4,6-Dihydroxyquinoline	s__Prevotella_stercorea	0.0269574	0.0199133	1.35374	0.178727	0.751601
Formyl-N-acetyl-5-methoxykynurenamine	s__Mitsuokella_multacida	0.0406637	0.0300512	1.35315	0.178914	0.751601
Indoleacetyl glutamine	s__Roseburia_intestinalis	-0.0375761	0.0277811	-1.35258	0.179096	0.751601
5-Hydroxyindoleacetate	s__Bacteroides_uniformis	0.0340764	0.0252091	1.35175	0.179359	0.751601
5-Hydroxyindoleacetate	s__Sutterella_parvirubra	0.0521284	0.0386162	1.34991	0.179948	0.752739
4,6-Dihydroxyquinoline	s__Bacteroides_cellulosilyticus	0.0385146	0.028638	1.34488	0.181562	0.758158
5-Methoxyindoleacetate	s__Prevotella_sp_885	0.0265775	0.0197932	1.34276	0.182244	0.759533
3-Hydroxyanthranilic acid	s__Intestinimonas_butyriciproducens	-0.0374926	0.0279404	-1.34188	0.182531	0.759533
Indoxyl sulfate	s__Ruminococcus_torques	-0.0413704	0.0309082	-1.33849	0.183627	0.760445
4,6-Dihydroxyquinoline	s__Parabacteroides_sp_CAG_409	0.0447418	0.0334292	1.33841	0.183655	0.760445
Indole-3-acetate	s__Firmicutes_bacterium_CAG_83	0.0386194	0.0288605	1.33814	0.183741	0.760445
Indole-3-carboxaldehyde	s__Eubacterium_sp_CAG_180	0.0295379	0.0220972	1.33673	0.184201	0.760445
2-Oxoadipate	s__Proteobacteria_bacterium_CAG_139	-0.0433199	0.0324242	-1.33604	0.184425	0.760445
Indoxyl sulfate	s__Proteobacteria_bacterium_CAG_139	0.0450577	0.0337439	1.33529	0.18467	0.760445
5-Hydroxyindoleacetate	s__Bacteroides_sp_CAG_530	-0.0403552	0.0302962	-1.33202	0.185737	0.763515
Indoxyl sulfate	s__Coprococcus_eutactus	0.0394811	0.0296758	1.33042	0.186263	0.764356
Indole-3-acetate	s__Coprococcus_eutactus	-0.0371064	0.0279114	-1.32943	0.186586	0.764359
Indole-3-ethanol	s__Prevotella_sp_CAG_279	0.0294855	0.0222191	1.32703	0.187376	0.765685
Indole-3-ethanol	s__Desulfovibrio_piger	0.0261711	0.0197295	1.32649	0.187554	0.765685
Indoleacetyl glutamine	s__Prevotella_copri	0.0300757	0.0227643	1.32118	0.189314	0.770227
Formyl-N-acetyl-5-methoxykynurenamine	s__Ruthenibacterium_lactatiformans	0.0450065	0.0340655	1.32117	0.189315	0.770227
Indoleacetyl glutamine	s__Firmicutes_bacterium_CAG_170	-0.0295966	0.0224842	-1.31633	0.190929	0.77209
Melatonin	s__Prevotella_sp_CAG_1092	-0.0327386	0.0248834	-1.31568	0.191148	0.77209
Indoxyl sulfate	s__Roseburia_inulinivorans	0.0394765	0.0300331	1.31443	0.191564	0.77209
2-Oxoadipate	s__Blautia_wexlerae	-0.0456842	0.034757	-1.31439	0.19158	0.77209
Indole-3-propionic acid	s__Desulfovibrionaceae_bacterium	0.0318938	0.0242711	1.31407	0.191688	0.77209
Indole-3-acetaldehyde	s__Pseudoflavonifractor_sp_An184	-0.0460498	0.0350508	-1.3138	0.191776	0.77209
5-Methoxytryptamine	s__Bacteroides_vulgatus	0.031084	0.0236742	1.31299	0.192048	0.77209
Indole-3-ethanol	s__Olsenella_scatoligenes	0.0556851	0.0425105	1.30992	0.193083	0.774164
4,6-Dihydroxyquinoline	s__Anaeromassilibacillus_sp_An250	-0.042177	0.0322079	-1.30952	0.193215	0.774164
Formyl-N-acetyl-5-methoxykynurenamine	s__Bacteroides_vulgatus	-0.0295099	0.0225856	-1.30658	0.194211	0.776843
Indoxyl	s__Ruminococcus_torques	-0.0393934	0.0302017	-1.30434	0.194969	0.778566
Anthranilate	s__Escherichia_coli	0.0309115	0.023726	1.30285	0.195476	0.779279
5-Hydroxytryptophol	s__Collinsella_aerofaciens	0.0516845	0.0397592	1.29994	0.196468	0.779305
5-Methoxyindoleacetate	s__Mitsuokella_multacida	0.0389449	0.029992	1.29851	0.196957	0.779305
Indoxyl	s__Eubacterium_sp_CAG_180	0.0292087	0.0225029	1.298	0.197132	0.779305
2-Amino-3-carboxymuconic acid semialdehyde	s__Bacteroides_uniformis	-0.030039	0.0231426	-1.298	0.197133	0.779305
5-Methoxytryptamine	s__Desulfovibrio_piger	0.027014	0.0208198	1.29751	0.197298	0.779305
Platelet serotonin	s__Barnesiella_intestinihominis	-0.0375464	0.0289471	-1.29707	0.19745	0.779305
Indoxyl	s__Bacteroides_stercoris	-0.0335931	0.0259657	-1.29375	0.198591	0.782508
Indoxyl sulfate	s__Collinsella_stercoris	-0.0530097	0.0411019	-1.28971	0.199984	0.786541
Formyl-N-acetyl-5-methoxykynurenamine	s__Agathobaculum_butyriciproducens	0.0470118	0.0365029	1.28789	0.200614	0.786541
Tryptophan	s__Firmicutes_bacterium_CAG_170	-0.0286739	0.0222934	-1.2862	0.201201	0.786541
Tryptophan	s__Akkermansia_muciniphila	-0.0309996	0.024126	-1.2849	0.201654	0.786541
2-Amino-3-carboxymuconic acid semialdehyde	s__Holdemanella_biformis	0.0429547	0.033464	1.28361	0.202105	0.786541
4,6-Dihydroxyquinoline	s__Holdemanella_biformis	0.0414692	0.0323292	1.28272	0.202415	0.786541
Indole-3-carboxaldehyde	s__Sutterella_parvirubra	0.0463765	0.0361732	1.28207	0.202643	0.786541
5-Hydroxyindoleacetate	s__Bacteroides_vulgatus	-0.0312405	0.0243846	-1.28116	0.202962	0.786541
Melatonin	s__Clostridium_sp_CAG_58	0.0451925	0.0352761	1.28111	0.202978	0.786541
4,6-Dihydroxyquinoline	s__Ruminococcus_bicirculans	0.0405197	0.0316585	1.2799	0.2034	0.786541
Formyl-N-acetyl-5-methoxykynurenamine	s__Coprococcus_catus	0.0411042	0.0321429	1.27879	0.203788	0.786541
Indole-3-propionic acid	s__Bifidobacterium_longum	-0.0308653	0.0241756	-1.27671	0.204521	0.786541
Tryptophan	s__Gemmiger_formicilis	-0.059557	0.0466498	-1.27668	0.204531	0.786541
2-Amino-3-carboxymuconic acid semialdehyde	s__Alistipes_shahii	0.0310892	0.0243785	1.27527	0.205028	0.786541
Melatonin	s__Gemmiger_formicilis	0.061218	0.0480163	1.27494	0.205143	0.786541
Melatonin	s__Megasphaera_elsdenii	0.0341484	0.0268038	1.27401	0.205473	0.786541
2-Oxoadipate	s__Acidaminococcus_fermentans	0.0339563	0.0266817	1.27265	0.205955	0.786541
3-Methyldioxyindole	s__Alistipes_putredinis	-0.0240895	0.0189384	-1.27199	0.206186	0.786541
Picolinic acid	s__Paraprevotella_xylaniphila	-0.0336719	0.0264733	-1.27192	0.206211	0.786541
5-Methoxytryptamine	s__Holdemanella_biformis	-0.0450472	0.0354327	-1.27135	0.206415	0.786541
5-Methoxyindoleacetate	s__Alistipes_shahii	0.0311996	0.0245565	1.27053	0.206705	0.786541
Indole-3-acetate	s__Firmicutes_bacterium_CAG_170	-0.0271282	0.021361	-1.26998	0.206897	0.786541
5-Hydroxytryptophol	s__Parabacteroides_merdae	0.0310031	0.0244467	1.26819	0.207534	0.787608
Formyl-N-acetyl-5-methoxykynurenamine	s__Firmicutes_bacterium_CAG_83	0.0369558	0.0291732	1.26677	0.208039	0.787608
4,6-Dihydroxyquinoline	s__Alistipes_shahii	0.0298288	0.023554	1.2664	0.208172	0.787608
Platelet serotonin	s__Firmicutes_bacterium_CAG_94	-0.0444983	0.0351837	-1.26474	0.208763	0.78805
Indoleacrylic acid	s__Ruminococcus_torques	-0.0388635	0.0307413	-1.26421	0.208953	0.78805
Indoleacetyl glutamine	s__Parasutterella_excrementihominis	0.0322292	0.0255404	1.26189	0.209783	0.789928
5-Methoxyindoleacetate	s__Bifidobacterium_adolescentis	0.0276321	0.0219224	1.26045	0.2103	0.790621
Anthranilate	s__Prevotella_sp_885	-0.0251846	0.0199987	-1.25931	0.210709	0.790907
Platelet serotonin	s__Mitsuokella_multacida	0.0393122	0.0312512	1.25794	0.211203	0.791513
3-Methyldioxyindole	s__Bacteroides_uniformis	-0.0278072	0.0221818	-1.2536	0.21277	0.794086
Indoleacrylic acid	s__Butyricimonas_synergistica	0.0540661	0.0431531	1.25289	0.213029	0.794086
Indoxyl	s__Roseburia_intestinalis	-0.0343583	0.0274271	-1.25271	0.213093	0.794086
5-Methoxyindoleacetate	s__Firmicutes_bacterium_CAG_83	0.0364444	0.0291009	1.25234	0.213227	0.794086
4,6-Dihydroxyquinoline	s__Fusicatenibacter_saccharivorans	0.0415714	0.0332441	1.25049	0.2139	0.794223
Indole-3-acetaldehyde	s__Butyricimonas_virosa	-0.0359799	0.0287922	-1.24964	0.21421	0.794223
Indoxyl sulfate	s__Anaeromassilibacillus_sp_An250	-0.044313	0.0354709	-1.24928	0.214342	0.794223
Indole-3-acetaldehyde	s__Butyricimonas_synergistica	-0.0523512	0.0419519	-1.24789	0.214849	0.794223
Indole-3-ethanol	s__Anaerostipes_hadrus	0.0477615	0.0383361	1.24586	0.215587	0.794223
Indoleacrylic acid	s__Holdemanella_biformis	-0.0440578	0.0353702	-1.24562	0.215676	0.794223
Platelet serotonin	s__Phascolarctobacterium_succinatutens	0.0290556	0.0233516	1.24426	0.216173	0.794223
Melatonin	s__Ruminococcus_torques	-0.0389064	0.0312689	-1.24425	0.216178	0.794223
Indoxyl	s__Bacteroides_ovatus	0.033932	0.0272767	1.24399	0.216272	0.794223
2-Amino-3-carboxymuconic acid semialdehyde	s__Flavonifractor_plautii	-0.0331983	0.0267171	-1.24258	0.216789	0.794594
3-Methyldioxyindole	s__Alistipes_indistinctus	-0.0354678	0.0285758	-1.24118	0.217304	0.794594
5-Hydroxyindoleacetate	s__Bacteroides_fragilis	-0.0377704	0.0304358	-1.24099	0.217376	0.794594
Indole-3-carboxaldehyde	s__Bifidobacterium_longum	-0.0305741	0.0246668	-1.23948	0.21793	0.795394
Anthranilate	s__Oscillibacter_sp_PC13	0.0602335	0.0486458	1.23821	0.218401	0.795891
3-Hydroxyanthranilic acid	s__Bacteroides_uniformis	0.0294261	0.0237981	1.23649	0.219036	0.796983
Indole-3-ethanol	s__Ruminococcus_bicirculans	0.0406364	0.0329052	1.23495	0.219604	0.797826
Picolinic acid	s__Fusicatenibacter_saccharivorans	0.0445173	0.0363494	1.22471	0.223427	0.810476
2-Oxoadipate	s__Prevotella_sp_885	0.0245893	0.0201044	1.22308	0.224038	0.811456
Indole-3-carboxaldehyde	s__Bacteroides_dorei	0.029073	0.0238342	1.2198	0.225273	0.814687
Indole-3-carboxaldehyde	s__Fusicatenibacter_saccharivorans	-0.0427032	0.0351209	-1.21589	0.226752	0.817626
Indole-3-propionic acid	s__Akkermansia_muciniphila	0.0281317	0.0231399	1.21572	0.226816	0.817626
5-Methoxytryptamine	s__Bacteroides_dorei	-0.0300502	0.0247342	-1.21493	0.227118	0.817626
2-Amino-3-carboxymuconic acid semialdehyde	s__Blautia_wexlerae	0.0412475	0.0340635	1.2109	0.228652	0.818304
2-Amino-3-carboxymuconic acid semialdehyde	s__Eubacterium_ramulus	0.045505	0.0375805	1.21087	0.228665	0.818304
5-Hydroxytryptophol	s__Megasphaera_elsdenii	-0.031554	0.0260722	-1.21026	0.228898	0.818304
3-Methyldioxyindole	s__Holdemanella_biformis	0.0388304	0.0320853	1.21022	0.22891	0.818304
3-Hydroxyanthranilic acid	s__Roseburia_faecis	0.0345286	0.02854	1.20983	0.22906	0.818304
4,6-Dihydroxyquinoline	s__Bacteroides_caccae	-0.0324075	0.026823	-1.2082	0.229685	0.818304
2-Amino-3-carboxymuconic acid semialdehyde	s__Blautia_obeum	0.0418989	0.0346812	1.20811	0.229717	0.818304
Indoxyl	s__Barnesiella_intestinihominis	0.034595	0.0286858	1.20599	0.23053	0.819228
Anthranilate	s__Pseudoflavonifractor_sp_An184	0.0418862	0.0347419	1.20564	0.230666	0.819228
3-Methyldioxyindole	s__Firmicutes_bacterium_CAG_94	-0.0387272	0.0321524	-1.20449	0.23111	0.819577
Indole-3-acetaldehyde	s__Agathobaculum_butyriciproducens	-0.0447103	0.0371578	-1.20326	0.231583	0.820031
Indole-3-carboxaldehyde	s__Bacteroides_caccae	-0.0339971	0.0283286	-1.2001	0.232802	0.821647
Indole-3-acetaldehyde	s__Lawsonibacter_asaccharolyticus	-0.0380406	0.0317077	-1.19973	0.232945	0.821647
2-Oxoadipate	s__Roseburia_inulinivorans	-0.0346133	0.0288985	-1.19775	0.23371	0.821647
Picolinic acid	s__Bacteroides_cellulosilyticus	-0.0375586	0.0313587	-1.19771	0.233727	0.821647
5-Methoxyindoleacetate	s__Gemmiger_formicilis	0.0539281	0.0450572	1.19688	0.234048	0.821647
Indole-3-acetaldehyde	s__Paraprevotella_xylaniphila	-0.0308343	0.0257691	-1.19656	0.234172	0.821647
4,6-Dihydroxyquinoline	s__Prevotella_copri	0.0250089	0.0209136	1.19582	0.23446	0.821647
Anthranilate	s__Alistipes_putredinis	0.02402	0.0201168	1.19403	0.235157	0.822515
Melatonin	s__Acidaminococcus_fermentans	0.033506	0.0280853	1.19301	0.235555	0.822515
Anthranilate	s__Anaerostipes_hadrus	0.0463109	0.0388596	1.19175	0.236046	0.822515
Indole-3-carboxaldehyde	s__Eubacterium_siraeum	-0.0261178	0.0219177	-1.19163	0.236092	0.822515
5-Methoxyindoleacetate	s__Acidaminococcus_fermentans	0.0313436	0.0263315	1.19035	0.236594	0.823055
2-Amino-3-carboxymuconic acid semialdehyde	s__Eubacterium_rectale	0.0324528	0.0273152	1.18809	0.237479	0.824928
Indoxyl sulfate	s__Prevotella_sp_CAG_5226	0.0241391	0.0203357	1.18703	0.237895	0.825166
Indole-3-ethanol	s__Oscillibacter_sp_PC13	0.0569834	0.0480487	1.18595	0.238319	0.825236
Formyl-N-acetyl-5-methoxykynurenamine	s__Prevotella_sp_885	0.0235653	0.0198828	1.18521	0.23861	0.825236
Indoleacrylic acid	s__Agathobaculum_butyriciproducens	0.0451793	0.0382332	1.18168	0.240003	0.826435
Indole-3-propionic acid	s__Lachnospira_pectinoschiza	0.032606	0.0276006	1.18135	0.240133	0.826435
Melatonin	s__Oscillibacter_sp_PC13	0.0606758	0.0514409	1.17952	0.240855	0.826435
4,6-Dihydroxyquinoline	s__Proteobacteria_bacterium_CAG_139	-0.036186	0.0307188	-1.17798	0.241469	0.826435
Indoxyl sulfate	s__Acidaminococcus_fermentans	0.0327398	0.0277977	1.17779	0.241544	0.826435
2-Amino-3-carboxymuconic acid semialdehyde	s__Eubacterium_hallii	0.0427326	0.0362949	1.17737	0.241708	0.826435
Indoxyl sulfate	s__Lawsonibacter_asaccharolyticus	0.0386352	0.0328327	1.17673	0.241964	0.826435
Indoxyl	s__Roseburia_faecis	0.0339232	0.0288529	1.17573	0.242362	0.826435
Platelet serotonin	s__Parabacteroides_merdae	-0.028897	0.0245843	-1.17543	0.242482	0.826435
Indoxyl	s__Pseudoflavonifractor_sp_An184	-0.0417253	0.0354981	-1.17542	0.242483	0.826435
Indole-3-ethanol	s__Streptococcus_parasanguinis	-0.0500014	0.042596	-1.17385	0.24311	0.826435
2-Oxoadipate	s__Holdemanella_biformis	0.0401799	0.0342306	1.1738	0.243131	0.826435
Tryptophan	s__Anaerostipes_hadrus	-0.0467774	0.0399059	-1.17219	0.243772	0.827432
Formyl-N-acetyl-5-methoxykynurenamine	s__Sutterella_parvirubra	-0.0419436	0.0358545	-1.16983	0.244719	0.82946
Indoxyl sulfate	s__Alistipes_putredinis	0.0245412	0.0210437	1.1662	0.246176	0.829548
Indoxyl	s__Prevotella_sp_CAG_1092	-0.0280945	0.0240934	-1.16607	0.246229	0.829548
Melatonin	s__Mitsuokella_jalaludinii	0.0374374	0.0321357	1.16498	0.246668	0.829548
5-Methoxyindoleacetate	s__Paraprevotella_xylaniphila	0.0294449	0.0252819	1.16466	0.246795	0.829548
2-Amino-3-carboxymuconic acid semialdehyde	s__Parabacteroides_distasonis	-0.0287346	0.0246774	-1.16441	0.246897	0.829548
Indole-3-acetaldehyde	s__Bacteroides_vulgatus	-0.0267851	0.023006	-1.16426	0.246955	0.829548
3-Hydroxyanthranilic acid	s__Slackia_isoflavoniconvertens	0.040308	0.0346382	1.16369	0.247188	0.829548
Indole-3-acetaldehyde	s__Olsenella_scatoligenes	-0.0506624	0.0435772	-1.16259	0.247631	0.829862
Formyl-N-acetyl-5-methoxykynurenamine	s__Parabacteroides_distasonis	-0.0289133	0.0249233	-1.16009	0.248641	0.832073
Indoxyl	s__Coprococcus_catus	-0.0383379	0.0330965	-1.15837	0.249343	0.833246
Indole-3-acetate	s__Bacteroides_uniformis	0.0268214	0.0231793	1.15713	0.249845	0.833637
5-Methoxytryptamine	s__Bacteroides_xylanisolvens	-0.0382425	0.0330717	-1.15635	0.250161	0.833637
Indole-3-acetate	s__Barnesiella_intestinihominis	0.0318778	0.0276389	1.15337	0.251378	0.835455
Platelet serotonin	s__Roseburia_inulinivorans	0.0342394	0.0296884	1.15329	0.25141	0.835455
5-Methoxytryptamine	s__Ruminococcus_torques	-0.0354945	0.0308446	-1.15075	0.252449	0.836628
Indole-3-acetate	s__Phascolarctobacterium_succinatutens	-0.025641	0.0222829	-1.15071	0.252467	0.836628
Indole-3-carboxaldehyde	s__Bacteroides_sp_CAG_530	0.0326699	0.0284161	1.1497	0.252881	0.836832
3-Hydroxyanthranilic acid	s__Firmicutes_bacterium_CAG_110	0.025637	0.0223946	1.14478	0.254901	0.840833
3-Methyldioxyindole	s__Bacteroides_vulgatus	-0.0245686	0.021464	-1.14464	0.254959	0.840833
Indole-3-carboxaldehyde	s__Firmicutes_bacterium_CAG_95	0.0335535	0.0293551	1.14302	0.255629	0.840833
Indoleacrylic acid	s__Prevotella_sp_CAG_5226	0.0231033	0.0202174	1.14274	0.255743	0.840833
Indole-3-carboxaldehyde	s__Pseudoflavonifractor_sp_An184	-0.0398575	0.0348873	-1.14246	0.255859	0.840833
Formyl-N-acetyl-5-methoxykynurenamine	s__Bifidobacterium_adolescentis	0.0251075	0.0220103	1.14072	0.256582	0.842042
5-Hydroxyindoleacetate	s__Parasutterella_excrementihominis	0.0301214	0.026472	1.13786	0.257769	0.844773
Indoleacrylic acid	s__Paraprevotella_xylaniphila	0.0301571	0.0265258	1.13689	0.25817	0.844921
Indole-3-propionic acid	s__Intestinimonas_butyriciproducens	0.0309089	0.0272656	1.13362	0.259535	0.846677
Indole-3-propionic acid	s__Anaerostipes_hadrus	-0.0432986	0.0382604	-1.13168	0.260347	0.846677
Indoleacrylic acid	s__Olsenella_scatoligenes	-0.0506847	0.0448432	-1.13027	0.260939	0.846677
Indole-3-acetaldehyde	s__Escherichia_coli	0.0271261	0.0240151	1.12954	0.261242	0.846677
Indoxyl	s__Anaerostipes_hadrus	-0.0448339	0.0397193	-1.12877	0.261568	0.846677
Platelet serotonin	s__Agathobaculum_butyriciproducens	0.0428755	0.037985	1.12875	0.261576	0.846677
Indole-3-ethanol	s__Prevotella_sp_CAG_5226	-0.02166	0.0192083	-1.12764	0.262042	0.846677
5-Methoxyindoleacetate	s__Prevotella_sp_CAG_279	0.0252018	0.0223513	1.12753	0.262087	0.846677
Indole-3-ethanol	s__Bacteroides_vulgatus	-0.0253205	0.0224905	-1.12583	0.262804	0.846677
Platelet serotonin	s__Escherichia_coli	-0.0276124	0.0245307	-1.12563	0.262888	0.846677
Indole-3-propionic acid	s__Slackia_isoflavoniconvertens	0.037939	0.0337341	1.12465	0.263302	0.846677
Indole-3-carboxaldehyde	s__Bacteroides_thetaiotaomicron	-0.0291516	0.0259513	-1.12332	0.263863	0.846677
Indole-3-carboxaldehyde	s__Proteobacteria_bacterium_CAG_139	0.0364589	0.0324593	1.12322	0.263906	0.846677
Indoleacetyl glutamine	s__Firmicutes_bacterium_CAG_110	-0.0257766	0.0229569	-1.12282	0.264073	0.846677
Indole-3-acetaldehyde	s__Ruminococcus_lactaris	0.0458928	0.0408787	1.12266	0.264144	0.846677
5-Hydroxyindoleacetate	s__Eubacterium_hallii	-0.0444166	0.0395859	-1.12203	0.264408	0.846677
3-Hydroxyanthranilic acid	s__Agathobaculum_butyriciproducens	0.0417107	0.0372114	1.12091	0.264883	0.847056
4,6-Dihydroxyquinoline	s__Bacteroides_stercoris	-0.027071	0.0242043	-1.11844	0.265932	0.849265
Indole-3-acetate	s__Alistipes_finegoldii	0.0261604	0.023486	1.11387	0.267877	0.852998
5-Methoxytryptamine	s__Anaeromassilibacillus_sp_An250	0.0393607	0.035374	1.1127	0.268379	0.852998
5-Hydroxytryptophol	s__Mitsuokella_jalaludinii	-0.0347724	0.0312528	-1.11262	0.268415	0.852998
4,6-Dihydroxyquinoline	s__Lachnospira_pectinoschiza	0.0296718	0.0266753	1.11233	0.268537	0.852998
3-Hydroxyanthranilic acid	s__Olsenella_scatoligenes	0.0484486	0.0436252	1.11057	0.269292	0.853225
5-Hydroxytryptophol	s__Eubacterium_sp_CAG_38	0.0365994	0.032958	1.11049	0.269326	0.853225
2-Oxoadipate	s__Firmicutes_bacterium_CAG_95	0.0325928	0.0294062	1.10836	0.270237	0.854086
Indole-3-acetaldehyde	s__Oscillibacter_sp_57_20	-0.0282651	0.0255199	-1.10757	0.270577	0.854086
Indole-3-propionic acid	s__Ruminococcus_lactaris	0.0440977	0.039823	1.10734	0.270676	0.854086
Indoxyl sulfate	s__Eubacterium_siraeum	0.0252725	0.0228622	1.10543	0.271499	0.855547
2-Amino-3-carboxymuconic acid semialdehyde	s__Firmicutes_bacterium_CAG_83	0.031898	0.0289397	1.10222	0.272885	0.858053
2-Oxoadipate	s__Dorea_formicigenerans	-0.0397299	0.0360581	-1.10183	0.273055	0.858053
Indoleacetyl glutamine	s__Butyricimonas_virosa	-0.0325608	0.0295728	-1.10104	0.273398	0.858053
Picolinic acid	s__Bacteroides_uniformis	-0.0269236	0.0244934	-1.09922	0.274187	0.858053
Indole-3-acetaldehyde	s__Bifidobacterium_adolescentis	-0.02461	0.0223928	-1.09901	0.274276	0.858053
Tryptophan	s__Bacteroides_sp_CAG_530	-0.031957	0.0290893	-1.09859	0.274462	0.858053
3-Hydroxyanthranilic acid	s__Proteobacteria_bacterium_CAG_139	-0.0358711	0.0327026	-1.09689	0.275199	0.859229
Indole-3-acetaldehyde	s__Eubacterium_eligens	0.0314901	0.0287496	1.09532	0.275881	0.860228
3-Hydroxyanthranilic acid	s__Alistipes_shahii	-0.0274651	0.0251013	-1.09417	0.276384	0.860666
Indoxyl	s__Firmicutes_bacterium_CAG_791	0.0262528	0.0240414	1.09198	0.27734	0.860836
Platelet serotonin	s__Eubacterium_siraeum	0.0246252	0.0225609	1.0915	0.277551	0.860836
Indole-3-propionic acid	s__Eubacterium_rectale	0.0298535	0.0273526	1.09143	0.277581	0.860836
3-Hydroxyanthranilic acid	s__Barnesiella_intestinihominis	0.0309996	0.028421	1.09073	0.277888	0.860836
2-Amino-3-carboxymuconic acid semialdehyde	s__Anaerostipes_hadrus	-0.0416542	0.0382649	-1.08858	0.278834	0.862641
Picolinic acid	s__Anaerostipes_hadrus	0.0439147	0.0404086	1.08677	0.279629	0.863977
2-Amino-3-carboxymuconic acid semialdehyde	s__Slackia_isoflavoniconvertens	0.0365881	0.0337369	1.08451	0.280621	0.865916
Indoxyl	s__Prevotella_sp_885	0.022163	0.0204668	1.08288	0.281344	0.866206
3-Methyldioxyindole	s__Eubacterium_sp_CAG_180	0.0225274	0.0208092	1.08257	0.281481	0.866206
Indoxyl	s__Collinsella_stercoris	0.0435134	0.0402388	1.08138	0.282005	0.866206
5-Hydroxyindoleacetate	s__Firmicutes_bacterium_CAG_94	-0.0396002	0.0366329	-1.081	0.282173	0.866206
Indoleacrylic acid	s__Firmicutes_bacterium_CAG_791	-0.0263901	0.0244624	-1.0788	0.283147	0.868073
Indoxyl sulfate	s__Blautia_wexlerae	0.0390422	0.0362681	1.07649	0.284176	0.86991
Indoleacetyl glutamine	s__Bacteroides_cellulosilyticus	-0.0336506	0.0313145	-1.0746	0.285017	0.86991
Platelet serotonin	s__Coprococcus_comes	0.035163	0.0327341	1.0742	0.285194	0.86991
Formyl-N-acetyl-5-methoxykynurenamine	s__Eubacterium_sp_CAG_180	0.0235665	0.0219393	1.07417	0.28521	0.86991
Indoleacetyl glutamine	s__Firmicutes_bacterium_CAG_791	-0.0261344	0.0243864	-1.07168	0.286322	0.870573
3-Hydroxyanthranilic acid	s__Alistipes_finegoldii	0.025849	0.0241453	1.07056	0.286821	0.870573
Anthranilate	s__Ruminococcus_lactaris	0.0433286	0.0404886	1.07014	0.287009	0.870573
Indole-3-carboxaldehyde	s__Brachyspira_sp_CAG_700	-0.0257564	0.0241041	-1.06855	0.287722	0.870573
Picolinic acid	s__Dorea_longicatena	0.0364938	0.0341789	1.06773	0.288091	0.870573
Melatonin	s__Slackia_isoflavoniconvertens	0.0386997	0.036252	1.06752	0.288185	0.870573
Platelet serotonin	s__Faecalibacterium_prausnitzii	0.0417084	0.039074	1.06742	0.28823	0.870573
Indoleacrylic acid	s__Prevotella_sp_CAG_1092	-0.0261819	0.0245375	-1.06701	0.288413	0.870573
Anthranilate	s__Faecalibacterium_prausnitzii	0.0403806	0.0378692	1.06632	0.288725	0.870573
4,6-Dihydroxyquinoline	s__Parabacteroides_merdae	-0.0241224	0.022667	-1.06421	0.289675	0.871977
Formyl-N-acetyl-5-methoxykynurenamine	s__Prevotella_sp_AM42_24	0.0261411	0.0245767	1.06365	0.289925	0.871977
2-Amino-3-carboxymuconic acid semialdehyde	s__Roseburia_inulinivorans	-0.0300934	0.0283279	-1.06232	0.290526	0.872681
2-Amino-3-carboxymuconic acid semialdehyde	s__Coprococcus_eutactus	0.0296914	0.0279969	1.06052	0.291339	0.872848
Indole-3-propionic acid	s__Prevotella_sp_CAG_279	0.0235025	0.0222138	1.05801	0.292478	0.872848
5-Hydroxyindoleacetate	s__Flavonifractor_plautii	0.0308439	0.0291807	1.057	0.292939	0.872848
Tryptophan	s__Alistipes_putredinis	-0.0218561	0.020684	-1.05667	0.293088	0.872848
Picolinic acid	s__Ruminococcus_torques	0.0325268	0.0307971	1.05617	0.293317	0.872848
Indoleacetyl glutamine	s__Ruminococcus_bicirculans	-0.0364989	0.0345964	-1.05499	0.293852	0.872848
3-Hydroxyanthranilic acid	s__Paraprevotella_xylaniphila	-0.0272417	0.0258218	-1.05499	0.293852	0.872848
5-Methoxytryptamine	s__Proteobacteria_bacterium_CAG_139	-0.0354725	0.0337075	-1.05236	0.29505	0.872848
Indole-3-acetate	s__Streptococcus_parasanguinis	0.044697	0.0424963	1.05179	0.295312	0.872848
Indole-3-ethanol	s__Megasphaera_elsdenii	0.0263938	0.0250991	1.05158	0.295405	0.872848
Tryptophan	s__Ruminococcus_lactaris	0.0435957	0.0415787	1.04851	0.296811	0.872848
Indoxyl sulfate	s__Bacteroides_xylanisolvens	0.0348627	0.0332498	1.04851	0.296812	0.872848
5-Methoxytryptamine	s__Streptococcus_parasanguinis	-0.0471641	0.044993	-1.04825	0.296929	0.872848
Platelet serotonin	s__Intestinimonas_butyriciproducens	0.0299756	0.028618	1.04744	0.297302	0.872848
3-Hydroxyanthranilic acid	s__Odoribacter_splanchnicus	-0.029946	0.0286207	-1.0463	0.297824	0.872848
Melatonin	s__Eubacterium_sp_CAG_180	0.0243808	0.0233464	1.04431	0.298742	0.872848
Picolinic acid	s__Alistipes_indistinctus	-0.0329544	0.0315667	-1.04396	0.298901	0.872848
2-Oxoadipate	s__Gemmiger_formicilis	0.0477661	0.0457739	1.04352	0.299104	0.872848
4,6-Dihydroxyquinoline	s__Lawsonibacter_asaccharolyticus	0.0311436	0.0298758	1.04243	0.299605	0.872848
Indole-3-ethanol	s__Eubacterium_sp_CAG_180	0.0227123	0.0218091	1.04142	0.300074	0.872848
3-Methyldioxyindole	s__Bacteroides_dorei	-0.0233332	0.022423	-1.04059	0.300455	0.872848
2-Amino-3-carboxymuconic acid semialdehyde	s__Firmicutes_bacterium_CAG_95	0.0299677	0.028804	1.0404	0.300543	0.872848
Anthranilate	s__Alistipes_indistinctus	0.0316116	0.0303919	1.04013	0.300668	0.872848
5-Methoxytryptamine	s__Anaerostipes_hadrus	-0.0420999	0.0405303	-1.03873	0.301317	0.872848
Indole-3-propionic acid	s__Coprococcus_catus	0.0331171	0.0319218	1.03745	0.301911	0.872848
Indole-3-acetate	s__Pseudoflavonifractor_sp_An184	0.0355039	0.0342318	1.03716	0.302043	0.872848
Melatonin	s__Bacteroides_ovatus	0.0293246	0.028283	1.03683	0.302198	0.872848
Indole-3-propionic acid	s__Prevotella_sp_CAG_1092	-0.0240698	0.0232406	-1.03568	0.302732	0.872848
5-Hydroxyindoleacetate	s__Akkermansia_muciniphila	-0.0260957	0.0252634	-1.03295	0.304002	0.872848
Tryptophan	s__Phascolarctobacterium_succinatutens	-0.0240462	0.0232883	-1.03254	0.304191	0.872848
3-Hydroxyanthranilic acid	s__Acidaminococcus_fermentans	0.027744	0.0269077	1.03108	0.304873	0.872848
3-Methyldioxyindole	s__Ruminococcus_lactaris	-0.0393087	0.0381665	-1.02993	0.305411	0.872848
2-Oxoadipate	s__Bacteroides_sp_CAG_530	0.0293354	0.0284903	1.02967	0.305533	0.872848
5-Hydroxytryptophol	s__Eubacterium_ramulus	0.0404838	0.039319	1.02962	0.305552	0.872848
Indoleacrylic acid	s__Dorea_longicatena	-0.0352152	0.0342074	-1.02946	0.305628	0.872848
2-Amino-3-carboxymuconic acid semialdehyde	s__Parabacteroides_merdae	-0.0241608	0.023471	-1.02939	0.305662	0.872848
3-Methyldioxyindole	s__Intestinimonas_butyriciproducens	-0.0269024	0.0261389	-1.02921	0.305745	0.872848
3-Methyldioxyindole	s__Pseudoflavonifractor_sp_An184	-0.0337506	0.0327972	-1.02907	0.305811	0.872848
Melatonin	s__Roseburia_intestinalis	-0.0292534	0.0284442	-1.02845	0.306102	0.872848
5-Hydroxyindoleacetate	s__Firmicutes_bacterium_CAG_95	0.0322788	0.0314007	1.02796	0.306329	0.872848
4,6-Dihydroxyquinoline	s__Oscillibacter_sp_PC13	0.0475912	0.0463293	1.02724	0.306669	0.872848
Anthranilate	s__Catenibacterium_mitsuokai	0.0299162	0.0291593	1.02596	0.30727	0.872848
Indoleacrylic acid	s__Oscillibacter_sp_57_20	0.0269438	0.0262738	1.0255	0.307483	0.872848
Indoxyl sulfate	s__Desulfovibrio_piger	-0.0214632	0.0209711	-1.02347	0.30844	0.872848
Indole-3-ethanol	s__Barnesiella_intestinihominis	0.0284119	0.0277763	1.02288	0.308715	0.872848
4,6-Dihydroxyquinoline	s__Catenibacterium_mitsuokai	0.0283385	0.0277093	1.02271	0.308796	0.872848
5-Hydroxytryptophol	s__Butyricimonas_synergistica	0.0437299	0.0427591	1.0227	0.308798	0.872848
Indole-3-carboxaldehyde	s__Anaeromassilibacillus_sp_An250	-0.0348771	0.0341199	-1.02219	0.309039	0.872848
Indole-3-acetaldehyde	s__Blautia_obeum	-0.0364557	0.035688	-1.02151	0.30936	0.872848
Anthranilate	s__Bacteroides_dorei	0.0243028	0.0238012	1.02107	0.309567	0.872848
3-Hydroxyanthranilic acid	s__Holdemanella_biformis	0.0351886	0.034485	1.0204	0.309883	0.872848
Indole-3-propionic acid	s__Prevotella_sp_AM42_24	-0.0248435	0.024354	-1.0201	0.310026	0.872848
Indole-3-ethanol	s__Fusicatenibacter_saccharivorans	0.0352893	0.0346202	1.01933	0.310391	0.872848
Picolinic acid	s__Ruthenibacterium_lactatiformans	0.0364272	0.0357386	1.01927	0.310419	0.872848
Picolinic acid	s__Desulfovibrionaceae_bacterium	-0.0261084	0.0257057	-1.01566	0.312124	0.874408
Platelet serotonin	s__Coprococcus_catus	0.0339845	0.0334828	1.01499	0.312446	0.874408
Indole-3-acetaldehyde	s__Phascolarctobacterium_succinatutens	-0.0232479	0.0229176	-1.01441	0.312718	0.874408
5-Methoxyindoleacetate	s__Slackia_isoflavoniconvertens	0.0344761	0.034005	1.01385	0.312984	0.874408
Melatonin	s__Firmicutes_bacterium_CAG_83	0.0315139	0.0311196	1.01267	0.313545	0.874408
5-Hydroxyindoleacetate	s__Bacteroides_stercoris	-0.0276777	0.0273386	-1.0124	0.313673	0.874408
Indole-3-ethanol	s__Bacteroides_dorei	0.0237768	0.0234972	1.0119	0.313912	0.874408
5-Methoxytryptamine	s__Alistipes_putredinis	0.0212371	0.0209876	1.01189	0.313918	0.874408
Indole-3-propionic acid	s__Prevotella_stercorea	-0.0209277	0.0206981	-1.01109	0.314296	0.874435
2-Oxoadipate	s__Collinsella_stercoris	0.0399789	0.0396147	1.00919	0.315203	0.875059
Anthranilate	s__Parabacteroides_merdae	0.0240816	0.0238668	1.009	0.315293	0.875059
5-Methoxyindoleacetate	s__Eubacterium_eligens	0.0284536	0.0282204	1.00827	0.315645	0.875059
Tryptophan	s__Prevotella_sp_AM42_24	-0.0255743	0.0254158	-1.00624	0.316616	0.875059
5-Hydroxytryptophol	s__Alistipes_shahii	0.0256739	0.0255313	1.00559	0.316925	0.875059
Tryptophan	s__Butyricimonas_synergistica	-0.0429685	0.0427479	-1.00516	0.31713	0.875059
2-Amino-3-carboxymuconic acid semialdehyde	s__Desulfovibrio_piger	0.0198157	0.0197284	1.00442	0.317485	0.875059
Formyl-N-acetyl-5-methoxykynurenamine	s__Eubacterium_sp_CAG_38	-0.0320315	0.0319078	-1.00388	0.317746	0.875059
Platelet serotonin	s__Desulfovibrionaceae_bacterium	-0.0256225	0.0255388	-1.00328	0.318033	0.875059
2-Oxoadipate	s__Roseburia_hominis	-0.0276273	0.0275666	-1.0022	0.31855	0.875059
2-Oxoadipate	s__Megasphaera_elsdenii	0.0256172	0.025562	1.00216	0.318571	0.875059
Indoxyl sulfate	s__Megasphaera_elsdenii	-0.026637	0.0266024	-1.0013	0.318984	0.875179
5-Methoxyindoleacetate	s__Alistipes_finegoldii	0.0236582	0.0236841	0.998909	0.320135	0.876749
5-Hydroxytryptophol	s__Eubacterium_eligens	0.0292113	0.0292603	0.998324	0.320417	0.876749
Indole-3-acetaldehyde	s__Victivallis_vadensis	0.0233067	0.0233632	0.997583	0.320775	0.876749
Indoleacetyl glutamine	s__Bifidobacterium_adolescentis	0.0229175	0.0229853	0.997051	0.321032	0.876749
Indole-3-propionic acid	s__Bacteroides_stercoris	-0.024925	0.0250937	-0.993277	0.322858	0.877252
Tryptophan	s__Lawsonibacter_asaccharolyticus	0.0320718	0.032295	0.993089	0.32295	0.877252
5-Methoxyindoleacetate	s__Alistipes_putredinis	0.0198277	0.0199717	0.992791	0.323094	0.877252
Indole-3-propionic acid	s__Parabacteroides_merdae	0.0232586	0.0234875	0.990254	0.324327	0.877252
Tryptophan	s__Faecalibacterium_prausnitzii	-0.0385059	0.0389093	-0.989634	0.324628	0.877252
Picolinic acid	s__Flavonifractor_plautii	0.0279825	0.0282886	0.98918	0.324849	0.877252
Formyl-N-acetyl-5-methoxykynurenamine	s__Holdemanella_biformis	0.0335331	0.0339024	0.989107	0.324884	0.877252
2-Amino-3-carboxymuconic acid semialdehyde	s__Dorea_formicigenerans	0.0349477	0.0353346	0.989051	0.324912	0.877252
Indole-3-ethanol	s__Roseburia_intestinalis	-0.0262806	0.0265805	-0.988718	0.325074	0.877252
2-Oxoadipate	s__Flavonifractor_plautii	-0.0270577	0.0273674	-0.988684	0.325091	0.877252
Indole-3-ethanol	s__Ruminococcus_torques	-0.0289163	0.029288	-0.987309	0.325761	0.877252
Indole-3-ethanol	s__Gemmiger_formicilis	0.0443764	0.0449911	0.986338	0.326235	0.877252
Indole-3-acetaldehyde	s__Holdemanella_biformis	-0.033964	0.0344777	-0.985099	0.32684	0.877252
3-Hydroxyanthranilic acid	s__Eubacterium_siraeum	0.0217876	0.0221227	0.984851	0.326961	0.877252
5-Methoxyindoleacetate	s__Roseburia_hominis	0.0267521	0.0271835	0.984129	0.327314	0.877252
4,6-Dihydroxyquinoline	s__Bilophila_wadsworthia	-0.0263275	0.026755	-0.984024	0.327366	0.877252
2-Oxoadipate	s__Alistipes_indistinctus	0.0300378	0.0305564	0.983026	0.327855	0.877252
Indole-3-propionic acid	s__Prevotella_sp_CAG_5226	0.0188295	0.0191737	0.982047	0.328334	0.877252
Indoxyl	s__Desulfovibrionaceae_bacterium	0.024822	0.0252863	0.981639	0.328534	0.877252
3-Methyldioxyindole	s__Oscillibacter_sp_PC13	0.0451074	0.0459607	0.981434	0.328635	0.877252
5-Hydroxytryptophol	s__Coprococcus_catus	0.032688	0.0333417	0.980394	0.329145	0.877252
Indole-3-propionic acid	s__Firmicutes_bacterium_CAG_94	-0.0329564	0.0336519	-0.979332	0.329667	0.877252
Tryptophan	s__Prevotella_copri	0.0221718	0.0226466	0.979034	0.329814	0.877252
Indoleacetyl glutamine	s__Firmicutes_bacterium_CAG_83	0.0298582	0.0305143	0.978498	0.330077	0.877252
5-Hydroxyindoleacetate	s__Blautia_wexlerae	-0.0362846	0.0372202	-0.974864	0.331868	0.88006
Indole-3-ethanol	s__Desulfovibrionaceae_bacterium	0.0238246	0.0244392	0.974851	0.331875	0.88006
Melatonin	s__Brachyspira_sp_CAG_700	0.0247447	0.0254067	0.973943	0.332323	0.880268
5-Methoxytryptamine	s__Firmicutes_bacterium_CAG_110	0.0224189	0.0231126	0.969987	0.334282	0.883585
Indole-3-acetate	s__Desulfovibrio_piger	-0.0191246	0.0197341	-0.969112	0.334716	0.883585
Indole-3-propionic acid	s__Prevotella_sp_885	0.01909	0.0197377	0.967182	0.335676	0.883585
Indoleacetyl glutamine	s__Intestinimonas_butyriciproducens	-0.0277473	0.0287525	-0.965038	0.336743	0.883585
Indoxyl sulfate	s__Dorea_formicigenerans	0.0362297	0.0375757	0.964178	0.337172	0.883585
Picolinic acid	s__Proteobacteria_bacterium_CAG_139	0.0324448	0.0336507	0.964163	0.33718	0.883585
Formyl-N-acetyl-5-methoxykynurenamine	s__Parasutterella_excrementihominis	-0.0236868	0.0245689	-0.964098	0.337212	0.883585
Indoleacrylic acid	s__Bifidobacterium_longum	-0.0246871	0.025617	-0.963701	0.33741	0.883585
Picolinic acid	s__Odoribacter_splanchnicus	-0.0283473	0.0294358	-0.963023	0.337748	0.883585
Indoleacrylic acid	s__Ruminococcus_lactaris	0.0405585	0.0421177	0.96298	0.33777	0.883585
Formyl-N-acetyl-5-methoxykynurenamine	s__Megasphaera_elsdenii	0.0243351	0.0252786	0.962675	0.337922	0.883585
2-Amino-3-carboxymuconic acid semialdehyde	s__Prevotella_sp_CAG_5226	-0.0184461	0.0191708	-0.962202	0.338159	0.883585
5-Hydroxyindoleacetate	s__Phascolarctobacterium_succinatutens	0.0233848	0.0243357	0.960928	0.338796	0.883585
5-Hydroxytryptophol	s__Collinsella_stercoris	0.0389264	0.0405112	0.96088	0.33882	0.883585
5-Hydroxyindoleacetate	s__Bifidobacterium_adolescentis	0.0228406	0.0237987	0.959741	0.339391	0.883585
3-Hydroxyanthranilic acid	s__Eubacterium_hallii	0.0358627	0.0373776	0.959471	0.339526	0.883585
5-Methoxytryptamine	s__Eubacterium_rectale	-0.0277688	0.0289851	-0.958036	0.340245	0.883629
Indoxyl sulfate	s__Prevotella_copri	0.0220991	0.0230713	0.95786	0.340334	0.883629
Indoleacrylic acid	s__Ruminococcus_bicirculans	0.0332425	0.034739	0.956922	0.340805	0.883629
Indole-3-ethanol	s__Bacteroides_ovatus	0.0252833	0.0264399	0.956258	0.341139	0.883629
Indoxyl sulfate	s__Mitsuokella_jalaludinii	-0.0304428	0.031868	-0.95528	0.34163	0.883629
Indole-3-carboxaldehyde	s__Oscillibacter_sp_CAG_241	0.0257218	0.0269696	0.953731	0.34241	0.883629
Platelet serotonin	s__Proteobacteria_bacterium_CAG_139	-0.0318836	0.0334314	-0.953701	0.342425	0.883629
Indole-3-acetaldehyde	s__Firmicutes_bacterium_CAG_94	0.0329303	0.0345579	0.952902	0.342828	0.883629
Formyl-N-acetyl-5-methoxykynurenamine	s__Alistipes_finegoldii	-0.0226352	0.023757	-0.95278	0.34289	0.883629
5-Methoxyindoleacetate	s__Victivallis_vadensis	0.021808	0.0229231	0.951357	0.343608	0.884205
5-Methoxyindoleacetate	s__Firmicutes_bacterium_CAG_170	0.020525	0.0215885	0.95074	0.34392	0.884205
Indole-3-ethanol	s__Catenibacterium_mitsuokai	0.0273681	0.0288047	0.950127	0.34423	0.884205
Tryptophan	s__Bacteroides_uniformis	0.0229228	0.0242465	0.945406	0.346622	0.889389
Indole-3-propionic acid	s__Eubacterium_eligens	0.0264188	0.0280439	0.942053	0.348328	0.892435
Indole-3-acetate	s__Brachyspira_sp_CAG_700	0.0222726	0.0236541	0.941597	0.34856	0.892435
Indole-3-carboxaldehyde	s__Alistipes_indistinctus	0.0286891	0.0305265	0.939809	0.349473	0.892451
Indole-3-ethanol	s__Dorea_formicigenerans	-0.0332716	0.035478	-0.937809	0.350495	0.892451
3-Hydroxyanthranilic acid	s__Oscillibacter_sp_57_20	0.0239164	0.0255762	0.935104	0.35188	0.892451
Melatonin	s__Roseburia_inulinivorans	-0.0284627	0.0304713	-0.934082	0.352405	0.892451
Indole-3-carboxaldehyde	s__Butyricimonas_synergistica	-0.0390509	0.0418085	-0.934043	0.352425	0.892451
Formyl-N-acetyl-5-methoxykynurenamine	s__Dorea_formicigenerans	0.0333014	0.0357032	0.93273	0.353099	0.892451
Indoleacrylic acid	s__Eubacterium_rectale	0.0269759	0.0289319	0.932395	0.353271	0.892451
2-Amino-3-carboxymuconic acid semialdehyde	s__Escherichia_coli	-0.0218369	0.0234282	-0.932078	0.353435	0.892451
Melatonin	s__Blautia_wexlerae	-0.0341969	0.0366998	-0.931801	0.353577	0.892451
Indole-3-carboxaldehyde	s__Firmicutes_bacterium_CAG_94	-0.0319612	0.0343356	-0.930847	0.354068	0.892451
Indoxyl	s__Streptococcus_parasanguinis	0.041104	0.0441819	0.930336	0.354331	0.892451
5-Methoxytryptamine	s__Slackia_isoflavoniconvertens	0.0332454	0.035769	0.929448	0.354789	0.892451
2-Oxoadipate	s__Bacteroides_xylanisolvens	0.0297183	0.0319853	0.929124	0.354956	0.892451
Indoxyl	s__Blautia_obeum	-0.0335366	0.0361159	-0.928582	0.355235	0.892451
5-Hydroxytryptophol	s__Clostridium_sp_CAG_58	0.0319529	0.0344136	0.928494	0.355281	0.892451
Indole-3-ethanol	s__Eubacterium_eligens	0.0261262	0.0281386	0.928483	0.355286	0.892451
Picolinic acid	s__Megasphaera_elsdenii	0.0245489	0.0264403	0.928466	0.355295	0.892451
5-Hydroxyindoleacetate	s__Anaerostipes_hadrus	-0.0387226	0.0417737	-0.926962	0.356072	0.892451
5-Hydroxytryptophol	s__Bacteroides_vulgatus	-0.0217105	0.0234473	-0.925927	0.356607	0.892451
Indoleacetyl glutamine	s__Bacteroides_dorei	-0.0228119	0.0246768	-0.924429	0.357383	0.892451
Indole-3-carboxaldehyde	s__Roseburia_inulinivorans	-0.0267032	0.0289382	-0.922766	0.358244	0.892451
Indole-3-acetate	s__Bifidobacterium_adolescentis	0.0201467	0.0218396	0.922483	0.358391	0.892451
5-Hydroxytryptophol	s__Sutterella_parvirubra	-0.0342701	0.0371645	-0.922118	0.358581	0.892451
Indole-3-ethanol	s__Pseudoflavonifractor_sp_An184	0.0317103	0.0343927	0.922006	0.358639	0.892451
Tryptophan	s__Brachyspira_sp_CAG_700	-0.0227661	0.0246957	-0.921865	0.358712	0.892451
Indoleacetyl glutamine	s__Mitsuokella_multacida	0.0290144	0.031482	0.921618	0.358841	0.892451
2-Amino-3-carboxymuconic acid semialdehyde	s__Fusicatenibacter_saccharivorans	-0.0317578	0.0345278	-0.919774	0.359799	0.892451
4,6-Dihydroxyquinoline	s__Brachyspira_sp_CAG_700	0.0210144	0.0228571	0.919384	0.360002	0.892451
Indole-3-acetaldehyde	s__Eubacterium_ramulus	-0.0355847	0.0387089	-0.919289	0.360052	0.892451
Indole-3-acetate	s__Bifidobacterium_longum	0.0222874	0.0242561	0.918837	0.360287	0.892451
Platelet serotonin	s__Roseburia_faecis	0.0267613	0.0292216	0.915805	0.361868	0.892451
Indoxyl	s__Bacteroides_xylanisolvens	0.0297769	0.0325161	0.915761	0.361891	0.892451
2-Oxoadipate	s__Anaeromassilibacillus_sp_An250	-0.0312583	0.0342006	-0.913968	0.362828	0.892451
Platelet serotonin	s__Bilophila_wadsworthia	-0.0265566	0.0290704	-0.913525	0.363059	0.892451
3-Methyldioxyindole	s__Escherichia_coli	-0.0205043	0.0224473	-0.913442	0.363103	0.892451
Indole-3-acetaldehyde	s__Firmicutes_bacterium_CAG_170	-0.0201042	0.0220196	-0.913015	0.363326	0.892451
Tryptophan	s__Catenibacterium_mitsuokai	-0.0273294	0.0299692	-0.911918	0.363901	0.892451
Indole-3-acetate	s__Alistipes_indistinctus	0.0272638	0.0299281	0.910974	0.364396	0.892451
Indoxyl sulfate	s__Anaerostipes_hadrus	-0.0370804	0.0407512	-0.909923	0.364947	0.892451
Indole-3-acetaldehyde	s__Anaerostipes_hadrus	-0.0357982	0.0393651	-0.909388	0.365228	0.892451
Formyl-N-acetyl-5-methoxykynurenamine	s__Alistipes_indistinctus	-0.0274297	0.030227	-0.907459	0.366242	0.892451
5-Methoxytryptamine	s__Prevotella_sp_CAG_5226	0.0183907	0.0203057	0.905694	0.367171	0.892451
Platelet serotonin	s__Blautia_obeum	-0.0330135	0.0364914	-0.904692	0.3677	0.892451
5-Methoxyindoleacetate	s__Coprococcus_catus	0.0290907	0.0321816	0.903954	0.368089	0.892451
Indoxyl	s__Escherichia_coli	0.0219959	0.0243348	0.903884	0.368126	0.892451
Indole-3-ethanol	s__Butyricimonas_virosa	0.0255099	0.0282344	0.903505	0.368326	0.892451
3-Hydroxyanthranilic acid	s__Parasutterella_excrementihominis	-0.0225972	0.0250118	-0.90346	0.36835	0.892451
Indole-3-acetaldehyde	s__Acidaminococcus_fermentans	-0.02432	0.0269245	-0.903264	0.368453	0.892451
Formyl-N-acetyl-5-methoxykynurenamine	s__Prevotella_sp_CAG_1092	0.0212112	0.0234917	0.902925	0.368633	0.892451
5-Hydroxytryptophol	s__Firmicutes_bacterium_CAG_95	0.0271623	0.0301171	0.901889	0.36918	0.892451
Platelet serotonin	s__Oscillibacter_sp_CAG_241	0.0249734	0.0277443	0.900129	0.370112	0.892451
Indole-3-propionic acid	s__Bacteroides_dorei	0.021098	0.0234446	0.899908	0.370229	0.892451
Indoleacetyl glutamine	s__Flavonifractor_plautii	0.0253942	0.0282342	0.899414	0.37049	0.892451
Anthranilate	s__Eubacterium_siraeum	-0.019698	0.0219045	-0.899264	0.37057	0.892451
Indole-3-propionic acid	s__Sutterella_parvirubra	-0.0319921	0.0356084	-0.898443	0.371005	0.892451
5-Hydroxyindoleacetate	s__Victivallis_vadensis	0.0222969	0.0248185	0.898399	0.371028	0.892451
Indole-3-acetate	s__Bilophila_wadsworthia	-0.0248789	0.0277146	-0.897683	0.371408	0.892451
Indoleacetyl glutamine	s__Lawsonibacter_asaccharolyticus	0.0292157	0.0326116	0.895869	0.372372	0.892451
2-Amino-3-carboxymuconic acid semialdehyde	s__Oscillibacter_sp_PC13	0.0429642	0.0480137	0.894831	0.372924	0.892451
Platelet serotonin	s__Prevotella_copri	0.0203438	0.0227769	0.893177	0.373805	0.892451
5-Methoxytryptamine	s__Bacteroides_stercoris	-0.0237378	0.0265809	-0.89304	0.373878	0.892451
2-Amino-3-carboxymuconic acid semialdehyde	s__Coprococcus_catus	0.0285032	0.0319534	0.892023	0.37442	0.892451
Indole-3-acetate	s__Agathobaculum_butyriciproducens	0.0323704	0.0362902	0.891988	0.374439	0.892451
Indoxyl sulfate	s__Firmicutes_bacterium_CAG_94	-0.0319223	0.0357939	-0.891837	0.37452	0.892451
5-Hydroxytryptophol	s__Anaeromassilibacillus_sp_An250	0.0311502	0.0349657	0.890877	0.375032	0.892451
Picolinic acid	s__Brachyspira_sp_CAG_700	-0.0222481	0.0249909	-0.89025	0.375367	0.892451
5-Hydroxyindoleacetate	s__Prevotella_sp_885	0.0191431	0.021522	0.889466	0.375786	0.892451
5-Hydroxytryptophol	s__Slackia_isoflavoniconvertens	0.0313888	0.0352942	0.889345	0.375851	0.892451
Indoleacrylic acid	s__Firmicutes_bacterium_CAG_110	0.020526	0.0230811	0.889296	0.375877	0.892451
Indole-3-propionic acid	s__Firmicutes_bacterium_CAG_170	0.019075	0.0214519	0.889201	0.375928	0.892451
4,6-Dihydroxyquinoline	s__Bacteroides_ovatus	-0.0226405	0.0254665	-0.889032	0.376018	0.892451
5-Methoxytryptamine	s__Escherichia_coli	-0.0220044	0.0248125	-0.886828	0.377198	0.892451
Formyl-N-acetyl-5-methoxykynurenamine	s__Proteobacteria_bacterium_CAG_139	-0.0285472	0.0322039	-0.886449	0.377401	0.892451
5-Methoxyindoleacetate	s__Desulfovibrio_piger	0.0176274	0.0198923	0.886143	0.377565	0.892451
Indole-3-acetaldehyde	s__Eubacterium_hallii	-0.0330984	0.0373814	-0.885425	0.377951	0.892451
2-Oxoadipate	s__Bilophila_wadsworthia	-0.0250617	0.0283177	-0.885019	0.378169	0.892451
Indole-3-propionic acid	s__Desulfovibrio_piger	0.0174777	0.0197561	0.884671	0.378356	0.892451
2-Oxoadipate	s__Parasutterella_excrementihominis	-0.0219887	0.0248708	-0.884119	0.378652	0.892451
3-Hydroxyanthranilic acid	s__Bifidobacterium_adolescentis	0.019837	0.0224502	0.883599	0.378931	0.892451
3-Methyldioxyindole	s__Bifidobacterium_adolescentis	0.0184797	0.0209297	0.882941	0.379285	0.892451
5-Hydroxyindoleacetate	s__Mitsuokella_jalaludinii	0.0288495	0.0326931	0.882435	0.379557	0.892451
Indoleacrylic acid	s__Bilophila_wadsworthia	0.0258386	0.029285	0.882316	0.379621	0.892451
5-Methoxytryptamine	s__Flavonifractor_plautii	-0.0250398	0.0283869	-0.882091	0.379742	0.892451
4,6-Dihydroxyquinoline	s__Alistipes_finegoldii	0.0199599	0.0227406	0.877723	0.382098	0.896431
2-Oxoadipate	s__Roseburia_intestinalis	0.0237679	0.0270843	0.877552	0.382191	0.896431
5-Hydroxyindoleacetate	s__Anaeromassilibacillus_sp_An250	-0.0319824	0.0365024	-0.876171	0.382937	0.896763
5-Hydroxyindoleacetate	s__Eubacterium_rectale	0.0261583	0.0298647	0.875895	0.383087	0.896763
Indoleacetyl glutamine	s__Dorea_formicigenerans	-0.0325087	0.03725	-0.872716	0.384809	0.899373
Melatonin	s__Bacteroides_thetaiotaomicron	-0.023897	0.0273934	-0.872362	0.385002	0.899373
2-Oxoadipate	s__Alistipes_shahii	-0.0217889	0.0250072	-0.871304	0.385576	0.899373
5-Hydroxytryptophol	s__Prevotella_copri	-0.0197524	0.0226777	-0.871007	0.385738	0.899373
Platelet serotonin	s__Dorea_longicatena	0.0295873	0.0340144	0.869845	0.386369	0.899373
Indole-3-ethanol	s__Firmicutes_bacterium_CAG_95	0.0251553	0.0289521	0.868859	0.386906	0.899373
Indoleacrylic acid	s__Bacteroides_cellulosilyticus	0.0273318	0.0314737	0.868399	0.387156	0.899373
Anthranilate	s__Holdemanella_biformis	0.0296002	0.0341657	0.86637	0.388263	0.899373
Indole-3-carboxaldehyde	s__Roseburia_hominis	0.0238778	0.0275618	0.866335	0.388282	0.899373
Tryptophan	s__Bacteroides_caccae	0.0251715	0.0290785	0.86564	0.388661	0.899373
5-Hydroxyindoleacetate	s__Blautia_obeum	-0.0328107	0.0379302	-0.865027	0.388996	0.899373
5-Methoxyindoleacetate	s__Bacteroides_cellulosilyticus	0.0259557	0.0300076	0.864971	0.389026	0.899373
Picolinic acid	s__Lawsonibacter_asaccharolyticus	-0.0282744	0.0327091	-0.86442	0.389328	0.899373
Indole-3-propionic acid	s__Butyricimonas_synergistica	0.035444	0.0410183	0.864103	0.389501	0.899373
2-Oxoadipate	s__Faecalibacterium_prausnitzii	0.0327738	0.038125	0.859642	0.391945	0.901043
Indole-3-ethanol	s__Proteobacteria_bacterium_CAG_139	-0.0274385	0.03201	-0.857185	0.393295	0.901043
Melatonin	s__Prevotella_stercorea	0.0190746	0.0222601	0.856898	0.393453	0.901043
Picolinic acid	s__Prevotella_stercorea	-0.0187471	0.0218797	-0.856827	0.393492	0.901043
Platelet serotonin	s__Bifidobacterium_adolescentis	0.0196359	0.0229238	0.856572	0.393632	0.901043
5-Methoxyindoleacetate	s__Butyricimonas_virosa	0.0241917	0.028349	0.853352	0.395406	0.901043
2-Oxoadipate	s__Butyricimonas_synergistica	-0.0357498	0.0418945	-0.85333	0.395419	0.901043
4,6-Dihydroxyquinoline	s__Roseburia_faecis	0.0229658	0.0269252	0.852946	0.395631	0.901043
Indoxyl	s__Proteobacteria_bacterium_CAG_139	0.0282484	0.0331228	0.852839	0.39569	0.901043
Indole-3-acetaldehyde	s__Prevotella_sp_885	-0.0172978	0.0202841	-0.852774	0.395726	0.901043
Picolinic acid	s__Streptococcus_parasanguinis	0.038337	0.0449584	0.852721	0.395755	0.901043
5-Hydroxyindoleacetate	s__Prevotella_sp_CAG_279	0.0206725	0.0242504	0.852459	0.3959	0.901043
Indole-3-propionic acid	s__Coprococcus_comes	-0.0266276	0.0312781	-0.851318	0.39653	0.901043
Indoleacetyl glutamine	s__Desulfovibrio_piger	-0.0177058	0.0208045	-0.851055	0.396676	0.901043
Platelet serotonin	s__Ruthenibacterium_lactatiformans	-0.0302568	0.0355552	-0.850982	0.396716	0.901043
5-Hydroxytryptophol	s__Bacteroides_thetaiotaomicron	0.0226558	0.0266306	0.850743	0.396848	0.901043
Indole-3-acetate	s__Proteobacteria_bacterium_CAG_139	0.0271115	0.0318961	0.849995	0.397262	0.901043
5-Hydroxytryptophol	s__Oscillibacter_sp_57_20	0.0220866	0.0260104	0.849146	0.397732	0.901043
5-Methoxyindoleacetate	s__Lachnospira_pectinoschiza	0.0236669	0.0278799	0.848888	0.397875	0.901043
Indoleacrylic acid	s__Alistipes_shahii	0.0219425	0.0258657	0.848324	0.398187	0.901043
Indole-3-ethanol	s__Prevotella_stercorea	0.0176389	0.0207952	0.848223	0.398243	0.901043
Indole-3-acetaldehyde	s__Bacteroides_cellulosilyticus	0.0259367	0.030601	0.847576	0.398602	0.901043
Indole-3-acetaldehyde	s__Alistipes_shahii	-0.0212945	0.0251445	-0.846884	0.398986	0.901043
Anthranilate	s__Prevotella_stercorea	-0.0178279	0.0210664	-0.846271	0.399326	0.901043
3-Hydroxyanthranilic acid	s__Ruminococcus_lactaris	0.03463	0.0410066	0.844496	0.400312	0.902412
Picolinic acid	s__Alistipes_putredinis	-0.0176446	0.0209659	-0.841586	0.401932	0.903777
Platelet serotonin	s__Firmicutes_bacterium_CAG_110	0.0192818	0.0229272	0.841	0.402259	0.903777
5-Hydroxyindoleacetate	s__Eubacterium_sp_CAG_180	0.0199508	0.0237296	0.840756	0.402395	0.903777
2-Amino-3-carboxymuconic acid semialdehyde	s__Streptococcus_parasanguinis	-0.0357351	0.0425787	-0.839272	0.403224	0.903777
4,6-Dihydroxyquinoline	s__Blautia_wexlerae	-0.0277042	0.0330265	-0.838849	0.40346	0.903777
3-Hydroxyanthranilic acid	s__Ruminococcus_bicirculans	0.0283708	0.0338222	0.83882	0.403476	0.903777
Melatonin	s__Bacteroides_vulgatus	-0.0202358	0.0241408	-0.838237	0.403802	0.903777
Anthranilate	s__Bacteroides_uniformis	0.019807	0.0236374	0.837952	0.403961	0.903777
Indoleacetyl glutamine	s__Eubacterium_eligens	0.0246981	0.0295504	0.835795	0.405168	0.905625
Indoxyl	s__Dorea_formicigenerans	-0.0306621	0.0367418	-0.834527	0.405878	0.905772
Indole-3-acetate	s__Escherichia_coli	-0.0195424	0.0234466	-0.833488	0.406462	0.905772
Indole-3-acetaldehyde	s__Bacteroides_ovatus	-0.0225625	0.0270853	-0.833016	0.406726	0.905772
Picolinic acid	s__Faecalibacterium_prausnitzii	0.0328326	0.0394168	0.832959	0.406759	0.905772
Indole-3-acetaldehyde	s__Intestinimonas_butyriciproducens	-0.0232796	0.0280719	-0.829285	0.408824	0.908797
Indoleacrylic acid	s__Roseburia_intestinalis	-0.0232233	0.0280199	-0.828815	0.409089	0.908797
3-Hydroxyanthranilic acid	s__Brachyspira_sp_CAG_700	-0.0201391	0.0243305	-0.827733	0.409699	0.908797
5-Hydroxyindoleacetate	s__Bacteroides_xylanisolvens	0.0282615	0.034156	0.827427	0.409872	0.908797
Indole-3-carboxaldehyde	s__Eubacterium_ramulus	-0.0318199	0.0384817	-0.826884	0.410178	0.908797
2-Oxoadipate	s__Ruminococcus_torques	-0.0246195	0.0298554	-0.824625	0.411454	0.908797
2-Amino-3-carboxymuconic acid semialdehyde	s__Firmicutes_bacterium_CAG_170	-0.0176787	0.0214561	-0.823949	0.411836	0.908797
5-Hydroxytryptophol	s__Holdemanella_biformis	0.0289196	0.035105	0.823803	0.411919	0.908797
Picolinic acid	s__Escherichia_coli	0.0203695	0.0247628	0.822586	0.412608	0.908797
Indole-3-carboxaldehyde	s__Bacteroides_cellulosilyticus	0.0250059	0.0304042	0.822447	0.412686	0.908797
Formyl-N-acetyl-5-methoxykynurenamine	s__Fusicatenibacter_saccharivorans	-0.0286857	0.0348983	-0.82198	0.412951	0.908797
Indoleacetyl glutamine	s__Escherichia_coli	-0.0202414	0.024696	-0.819626	0.414286	0.908797
5-Methoxytryptamine	s__Alistipes_indistinctus	-0.0259851	0.0317091	-0.819484	0.414366	0.908797
Formyl-N-acetyl-5-methoxykynurenamine	s__Barnesiella_intestinihominis	-0.0229421	0.0280009	-0.819334	0.414452	0.908797
Indole-3-ethanol	s__Roseburia_hominis	0.022203	0.0271231	0.818603	0.414867	0.908797
2-Oxoadipate	s__Prevotella_sp_CAG_1092	-0.0194611	0.0237801	-0.818375	0.414997	0.908797
3-Methyldioxyindole	s__Roseburia_hominis	0.0211801	0.0258904	0.818067	0.415172	0.908797
5-Hydroxytryptophol	s__Proteobacteria_bacterium_CAG_139	0.0272469	0.0333176	0.817794	0.415327	0.908797
2-Amino-3-carboxymuconic acid semialdehyde	s__Ruminococcus_bicirculans	-0.0269185	0.0329201	-0.817693	0.415384	0.908797
Indole-3-propionic acid	s__Coprococcus_eutactus	0.0229229	0.0280669	0.816725	0.415935	0.908915
Anthranilate	s__Eubacterium_hallii	0.030222	0.0370252	0.816253	0.416204	0.908915
5-Hydroxyindoleacetate	s__Alistipes_finegoldii	0.0208999	0.0256711	0.814139	0.417408	0.910209
Tryptophan	s__Coprococcus_eutactus	-0.0238361	0.0292874	-0.813868	0.417562	0.910209
2-Amino-3-carboxymuconic acid semialdehyde	s__Alistipes_finegoldii	-0.0191301	0.0235514	-0.812272	0.418473	0.910812
Indole-3-acetate	s__Anaerostipes_hadrus	-0.0310868	0.0383589	-0.810419	0.419533	0.910812
Indole-3-carboxaldehyde	s__Coprococcus_catus	-0.0264075	0.0326208	-0.809528	0.420042	0.910812
3-Hydroxyanthranilic acid	s__Oscillibacter_sp_CAG_241	0.0220059	0.0271971	0.809129	0.420271	0.910812
Tryptophan	s__Collinsella_stercoris	-0.0328018	0.0405452	-0.809017	0.420335	0.910812
Picolinic acid	s__Eubacterium_sp_CAG_38	0.0270291	0.0334198	0.808775	0.420473	0.910812
Indole-3-propionic acid	s__Collinsella_stercoris	0.0314165	0.0388565	0.808525	0.420617	0.910812
5-Methoxytryptamine	s__Fusicatenibacter_saccharivorans	-0.0295631	0.0365871	-0.80802	0.420906	0.910812
Indole-3-acetate	s__Collinsella_stercoris	0.031322	0.0388427	0.806381	0.421846	0.911772
Tryptophan	s__Fusicatenibacter_saccharivorans	-0.0290555	0.0360742	-0.805438	0.422387	0.911772
Anthranilate	s__Butyricimonas_virosa	-0.0230382	0.0286251	-0.804828	0.422738	0.911772
Anthranilate	s__Agathobaculum_butyriciproducens	0.0297037	0.0369224	0.804491	0.422931	0.911772
Formyl-N-acetyl-5-methoxykynurenamine	s__Clostridium_sp_CAG_58	0.0267369	0.0333161	0.802524	0.424063	0.911772
Indoleacetyl glutamine	s__Prevotella_sp_AM42_24	0.0205962	0.0256875	0.801797	0.424481	0.911772
Indole-3-acetaldehyde	s__Parabacteroides_merdae	-0.0193234	0.0241529	-0.800046	0.42549	0.911772
Indole-3-acetaldehyde	s__Proteobacteria_bacterium_CAG_139	0.026188	0.0327721	0.799095	0.426039	0.911772
Indole-3-acetate	s__Prevotella_sp_885	-0.0157837	0.0197581	-0.798849	0.426181	0.911772
Indoleacetyl glutamine	s__Eubacterium_siraeum	-0.0181154	0.0227087	-0.797733	0.426826	0.911772
Indole-3-acetaldehyde	s__Eubacterium_siraeum	-0.0176571	0.0221457	-0.797316	0.427067	0.911772
Platelet serotonin	s__Prevotella_sp_885	0.0165073	0.0207279	0.796382	0.427607	0.911772
Indoleacetyl glutamine	s__Acidaminococcus_fermentans	0.0219478	0.0276333	0.794254	0.428839	0.911772
Formyl-N-acetyl-5-methoxykynurenamine	s__Alistipes_putredinis	-0.0159307	0.0200582	-0.79422	0.428859	0.911772
Formyl-N-acetyl-5-methoxykynurenamine	s__Eubacterium_eligens	0.0224804	0.0283471	0.793039	0.429543	0.911772
Indole-3-carboxaldehyde	s__Roseburia_faecis	-0.0225342	0.0284474	-0.792137	0.430067	0.911772
Indole-3-propionic acid	s__Prevotella_sp_CAG_520	-0.0142806	0.0180312	-0.791993	0.43015	0.911772
5-Methoxytryptamine	s__Oscillibacter_sp_PC13	0.0402712	0.0508727	0.791607	0.430375	0.911772
Tryptophan	s__Firmicutes_bacterium_CAG_83	0.0239728	0.0302917	0.7914	0.430495	0.911772
Indole-3-acetaldehyde	s__Parabacteroides_distasonis	-0.0201252	0.0254315	-0.791352	0.430523	0.911772
Indole-3-ethanol	s__Bacteroides_cellulosilyticus	0.0236728	0.0299161	0.791308	0.430548	0.911772
Indole-3-acetaldehyde	s__Barnesiella_intestinihominis	-0.0225027	0.0284815	-0.790081	0.431261	0.911772
5-Methoxytryptamine	s__Butyricimonas_virosa	0.0235417	0.0298112	0.789693	0.431487	0.911772
Indoxyl	s__Paraprevotella_xylaniphila	0.0206407	0.0261554	0.789155	0.4318	0.911772
Indole-3-carboxaldehyde	s__Barnesiella_intestinihominis	0.0223254	0.0282929	0.789082	0.431842	0.911772
4,6-Dihydroxyquinoline	s__Butyricimonas_virosa	0.0214452	0.0272041	0.788306	0.432294	0.911772
5-Hydroxytryptophol	s__Prevotella_sp_885	-0.0162558	0.0206351	-0.787771	0.432606	0.911772
Indole-3-acetaldehyde	s__Dorea_longicatena	-0.0262355	0.0333224	-0.787323	0.432867	0.911772
Platelet serotonin	s__Bacteroides_dorei	-0.0193441	0.0246081	-0.786087	0.433587	0.911772
Indoxyl sulfate	s__Oscillibacter_sp_CAG_241	0.0220996	0.0281446	0.785216	0.434095	0.911772
Indole-3-acetaldehyde	s__Bacteroides_sp_CAG_530	-0.0225253	0.0287012	-0.784822	0.434325	0.911772
5-Hydroxyindoleacetate	s__Holdemanella_biformis	0.0286446	0.0366551	0.781463	0.436289	0.911772
Melatonin	s__Bacteroides_dorei	0.0196862	0.0252035	0.781091	0.436506	0.911772
Indole-3-carboxaldehyde	s__Collinsella_stercoris	-0.030956	0.0396368	-0.78099	0.436565	0.911772
Indole-3-ethanol	s__Parabacteroides_sp_CAG_409	-0.0272697	0.0349209	-0.780897	0.43662	0.911772
Formyl-N-acetyl-5-methoxykynurenamine	s__Anaeromassilibacillus_sp_An250	-0.0263916	0.0338454	-0.779769	0.437281	0.911772
Picolinic acid	s__Holdemanella_biformis	0.027622	0.0355121	0.777818	0.438425	0.911772
5-Hydroxyindoleacetate	s__Parabacteroides_sp_CAG_409	-0.0294961	0.0379293	-0.77766	0.438518	0.911772
Indole-3-acetate	s__Victivallis_vadensis	-0.0177021	0.0227898	-0.776752	0.439051	0.911772
Anthranilate	s__Mitsuokella_jalaludinii	0.023702	0.0305182	0.77665	0.439111	0.911772
Indoleacrylic acid	s__Desulfovibrio_piger	0.0162185	0.0208828	0.776645	0.439114	0.911772
Indole-3-carboxaldehyde	s__Alistipes_putredinis	0.0157353	0.0202654	0.77646	0.439223	0.911772
3-Hydroxyanthranilic acid	s__Eubacterium_ramulus	-0.0300794	0.0387745	-0.775752	0.439639	0.911772
Indole-3-propionic acid	s__Agathobaculum_butyriciproducens	0.028171	0.0363372	0.775265	0.439925	0.911772
5-Hydroxytryptophol	s__Parasutterella_excrementihominis	0.019722	0.0254439	0.775118	0.440012	0.911772
2-Amino-3-carboxymuconic acid semialdehyde	s__Gemmiger_formicilis	0.0347911	0.0449092	0.7747	0.440258	0.911772
2-Amino-3-carboxymuconic acid semialdehyde	s__Eubacterium_sp_CAG_38	-0.0244613	0.031656	-0.772724	0.441422	0.911772
Indoleacetyl glutamine	s__Bacteroides_caccae	-0.0226263	0.0293596	-0.770658	0.44264	0.911772
Indole-3-acetaldehyde	s__Mitsuokella_multacida	0.0236877	0.0307385	0.77062	0.442663	0.911772
Tryptophan	s__Firmicutes_bacterium_CAG_110	-0.0175822	0.0228256	-0.770283	0.442862	0.911772
Anthranilate	s__Ruminococcus_bromii	-0.0187107	0.024292	-0.770243	0.442886	0.911772
4,6-Dihydroxyquinoline	s__Roseburia_inulinivorans	-0.0211316	0.0274362	-0.770209	0.442905	0.911772
2-Oxoadipate	s__Fusicatenibacter_saccharivorans	0.0271326	0.0353167	0.768265	0.444054	0.911772
Indoleacetyl glutamine	s__Coprococcus_eutactus	-0.0227077	0.0295589	-0.768218	0.444082	0.911772
Indole-3-propionic acid	s__Prevotella_copri	0.0167004	0.0217411	0.768149	0.444123	0.911772
Indoleacrylic acid	s__Eubacterium_siraeum	0.01749	0.0227861	0.767572	0.444464	0.911772
2-Oxoadipate	s__Bacteroides_stercoris	-0.0197017	0.0256757	-0.767328	0.444609	0.911772
5-Methoxyindoleacetate	s__Proteobacteria_bacterium_CAG_139	-0.024631	0.032149	-0.766152	0.445305	0.911772
2-Oxoadipate	s__Desulfovibrionaceae_bacterium	0.0190851	0.0249209	0.765827	0.445497	0.911772
5-Methoxyindoleacetate	s__Bacteroides_uniformis	0.0179397	0.0234311	0.765635	0.445611	0.911772
3-Hydroxyanthranilic acid	s__Butyricimonas_virosa	0.0221525	0.0289407	0.765445	0.445724	0.911772
Indole-3-carboxaldehyde	s__Desulfovibrio_piger	0.0154341	0.0201674	0.765296	0.445812	0.911772
Tryptophan	s__Acidaminococcus_fermentans	-0.0209578	0.0273947	-0.765032	0.445969	0.911772
Indoxyl	s__Bilophila_wadsworthia	-0.0219776	0.0288117	-0.762804	0.447291	0.911772
Indole-3-carboxaldehyde	s__Parabacteroides_merdae	-0.018274	0.0239997	-0.761429	0.448108	0.911772
Picolinic acid	s__Intestinimonas_butyriciproducens	0.0219521	0.0288792	0.760134	0.448878	0.911772
Indoleacetyl glutamine	s__Collinsella_aerofaciens	0.0306022	0.0403077	0.759215	0.449425	0.911772
3-Hydroxyanthranilic acid	s__Roseburia_inulinivorans	-0.0221564	0.0291851	-0.75917	0.449452	0.911772
3-Hydroxyanthranilic acid	s__Prevotella_copri	-0.0169208	0.0223348	-0.757598	0.450388	0.911772
Indole-3-ethanol	s__Odoribacter_splanchnicus	0.0212216	0.0280216	0.757328	0.45055	0.911772
Platelet serotonin	s__Acidaminococcus_fermentans	-0.0208281	0.0275332	-0.756473	0.45106	0.911772
Indoleacrylic acid	s__Acidaminococcus_fermentans	0.0209522	0.0277292	0.755601	0.45158	0.911772
Melatonin	s__Victivallis_vadensis	0.0184969	0.0244894	0.755302	0.451759	0.911772
Indoxyl sulfate	s__Oscillibacter_sp_57_20	0.0200136	0.0265006	0.755214	0.451811	0.911772
3-Hydroxyanthranilic acid	s__Coprococcus_comes	0.0242715	0.0321534	0.754865	0.45202	0.911772
Melatonin	s__Coprococcus_catus	0.0259146	0.0343665	0.754066	0.452497	0.911772
Platelet serotonin	s__Alistipes_finegoldii	-0.0186374	0.0247166	-0.754045	0.45251	0.911772
3-Hydroxyanthranilic acid	s__Parabacteroides_sp_CAG_409	0.0269275	0.0357628	0.752949	0.453165	0.911772
4,6-Dihydroxyquinoline	s__Coprococcus_catus	0.0232564	0.030903	0.752561	0.453398	0.911772
Indoxyl	s__Agathobaculum_butyriciproducens	0.0283897	0.0377277	0.752489	0.45344	0.911772
Formyl-N-acetyl-5-methoxykynurenamine	s__Prevotella_sp_CAG_520	0.0136935	0.0182092	0.75201	0.453727	0.911772
Anthranilate	s__Firmicutes_bacterium_CAG_110	0.0167133	0.022235	0.75167	0.453931	0.911772
Indole-3-carboxaldehyde	s__Catenibacterium_mitsuokai	-0.0220431	0.0293285	-0.751595	0.453976	0.911772
Indoleacetyl glutamine	s__Ruthenibacterium_lactatiformans	-0.026817	0.0357215	-0.750723	0.454499	0.911772
2-Oxoadipate	s__Oscillibacter_sp_CAG_241	0.0203071	0.0270509	0.7507	0.454513	0.911772
5-Methoxyindoleacetate	s__Megasphaera_elsdenii	0.0189397	0.0252552	0.749934	0.454971	0.911772
3-Methyldioxyindole	s__Prevotella_sp_CAG_5226	0.0137907	0.0183968	0.749628	0.455155	0.911772
Formyl-N-acetyl-5-methoxykynurenamine	s__Intestinimonas_butyriciproducens	0.0207001	0.0276209	0.749437	0.45527	0.911772
Formyl-N-acetyl-5-methoxykynurenamine	s__Lawsonibacter_asaccharolyticus	0.0234521	0.0313091	0.749049	0.455502	0.911772
3-Methyldioxyindole	s__Alistipes_shahii	0.0175492	0.0234718	0.747673	0.456329	0.912657
Anthranilate	s__Paraprevotella_xylaniphila	-0.0191266	0.0256148	-0.746702	0.456912	0.913056
Picolinic acid	s__Butyricimonas_synergistica	-0.032317	0.0433401	-0.745661	0.457538	0.913268
3-Methyldioxyindole	s__Ruminococcus_bicirculans	-0.0235071	0.0315536	-0.74499	0.457942	0.913268
5-Methoxytryptamine	s__Parabacteroides_merdae	0.0185405	0.0249075	0.744373	0.458313	0.913268
3-Hydroxyanthranilic acid	s__Lawsonibacter_asaccharolyticus	0.0237013	0.0318578	0.743971	0.458556	0.913268
Indole-3-acetate	s__Ruminococcus_lactaris	0.02966	0.0399352	0.742703	0.45932	0.913506
2-Amino-3-carboxymuconic acid semialdehyde	s__Prevotella_copri	-0.016098	0.0217381	-0.740542	0.460624	0.913506
Picolinic acid	s__Parabacteroides_sp_CAG_409	-0.0272078	0.0367555	-0.740238	0.460808	0.913506
2-Amino-3-carboxymuconic acid semialdehyde	s__Faecalibacterium_prausnitzii	0.027646	0.0373523	0.740143	0.460865	0.913506
5-Hydroxytryptophol	s__Prevotella_stercorea	0.0160251	0.0216555	0.740003	0.460949	0.913506
Tryptophan	s__Bacteroides_thetaiotaomicron	0.0197077	0.0266414	0.739739	0.461109	0.913506
Indole-3-propionic acid	s__Ruthenibacterium_lactatiformans	0.0250726	0.0339336	0.738873	0.461633	0.913506
Anthranilate	s__Sutterella_parvirubra	0.0267578	0.0362346	0.73846	0.461882	0.913506
2-Amino-3-carboxymuconic acid semialdehyde	s__Prevotella_sp_AM42_24	0.0179958	0.0244031	0.737442	0.462499	0.913506
Picolinic acid	s__Butyricimonas_virosa	-0.0219131	0.0297474	-0.736638	0.462985	0.913506
3-Methyldioxyindole	s__Bacteroides_cellulosilyticus	-0.021006	0.0285679	-0.735299	0.463796	0.913506
2-Amino-3-carboxymuconic acid semialdehyde	s__Desulfovibrionaceae_bacterium	0.0179263	0.0243991	0.734712	0.464152	0.913506
Indole-3-acetaldehyde	s__Prevotella_copri	-0.016399	0.0223264	-0.734513	0.464273	0.913506
5-Methoxyindoleacetate	s__Ruminococcus_torques	-0.0216313	0.0294551	-0.734382	0.464353	0.913506
Melatonin	s__Anaeromassilibacillus_sp_An250	0.0264304	0.0360172	0.733827	0.46469	0.913506
Melatonin	s__Bacteroides_stercoris	-0.0197649	0.0270084	-0.731808	0.465916	0.913506
Indoxyl sulfate	s__Firmicutes_bacterium_CAG_83	-0.0225628	0.0308673	-0.730961	0.466431	0.913506
5-Hydroxytryptophol	s__Eubacterium_sp_CAG_180	0.0166299	0.022752	0.730921	0.466455	0.913506
5-Hydroxyindoleacetate	s__Acidaminococcus_fermentans	0.020899	0.0286145	0.730363	0.466795	0.913506
Indoleacetyl glutamine	s__Bacteroides_vulgatus	-0.0172911	0.0236827	-0.730114	0.466947	0.913506
3-Hydroxyanthranilic acid	s__Desulfovibrio_piger	0.0148279	0.0203181	0.729785	0.467146	0.913506
3-Hydroxyanthranilic acid	s__Parabacteroides_distasonis	-0.0185689	0.0254567	-0.729432	0.467361	0.913506
Formyl-N-acetyl-5-methoxykynurenamine	s__Roseburia_inulinivorans	0.0209197	0.0286896	0.729174	0.467518	0.913506
Formyl-N-acetyl-5-methoxykynurenamine	s__Prevotella_sp_CAG_5226	0.01405	0.0193976	0.724314	0.470484	0.918302
Indole-3-propionic acid	s__Alistipes_indistinctus	0.0216971	0.0299827	0.723655	0.470887	0.918302
5-Hydroxyindoleacetate	s__Megasphaera_elsdenii	0.0197707	0.0273358	0.723254	0.471132	0.918302
Indoxyl sulfate	s__Ruthenibacterium_lactatiformans	-0.0258992	0.0360708	-0.718011	0.474345	0.920599
Anthranilate	s__Butyricimonas_synergistica	0.0298995	0.0417341	0.716428	0.475318	0.920599
Indoxyl	s__Roseburia_hominis	0.0201199	0.0280859	0.716369	0.475354	0.920599
5-Methoxytryptamine	s__Mitsuokella_multacida	0.0226703	0.0316984	0.715188	0.47608	0.920599
Indoxyl	s__Intestinimonas_butyriciproducens	-0.020316	0.0284079	-0.715153	0.476102	0.920599
Indole-3-acetate	s__Prevotella_sp_CAG_1092	-0.0166445	0.0232937	-0.714549	0.476473	0.920599
5-Hydroxyindoleacetate	s__Ruminococcus_bromii	0.0185803	0.0260552	0.713112	0.477358	0.920599
Indoxyl sulfate	s__Eubacterium_hallii	-0.0276194	0.0387484	-0.712788	0.477558	0.920599
2-Oxoadipate	s__Phascolarctobacterium_succinatutens	0.0162752	0.0228533	0.71216	0.477945	0.920599
3-Hydroxyanthranilic acid	s__Blautia_obeum	0.0254915	0.035798	0.712091	0.477987	0.920599
Tryptophan	s__Oscillibacter_sp_57_20	-0.0185216	0.0260256	-0.711669	0.478248	0.920599
Anthranilate	s__Desulfovibrio_piger	-0.0142942	0.020105	-0.710976	0.478676	0.920599
Tryptophan	s__Alistipes_shahii	-0.0181864	0.0255814	-0.710925	0.478707	0.920599
Indole-3-acetate	s__Fusicatenibacter_saccharivorans	-0.0245546	0.0345824	-0.710034	0.479257	0.920599
Platelet serotonin	s__Anaerostipes_hadrus	0.0285516	0.0402704	0.708997	0.479897	0.920599
2-Amino-3-carboxymuconic acid semialdehyde	s__Proteobacteria_bacterium_CAG_139	0.0225788	0.0319309	0.707114	0.481062	0.920599
Indoleacetyl glutamine	s__Slackia_isoflavoniconvertens	-0.0252015	0.035643	-0.707052	0.481101	0.920599
5-Methoxyindoleacetate	s__Sutterella_parvirubra	0.0253686	0.0359066	0.706517	0.481432	0.920599
5-Methoxytryptamine	s__Firmicutes_bacterium_CAG_94	0.0251909	0.0356922	0.70578	0.481888	0.920599
Indole-3-acetate	s__Ruthenibacterium_lactatiformans	-0.0239412	0.0339286	-0.705636	0.481977	0.920599
3-Methyldioxyindole	s__Lawsonibacter_asaccharolyticus	0.0209589	0.0297078	0.7055	0.482061	0.920599
2-Amino-3-carboxymuconic acid semialdehyde	s__Collinsella_stercoris	0.0274152	0.0388723	0.705262	0.482209	0.920599
Indoxyl	s__Butyricimonas_virosa	0.020634	0.0292591	0.705218	0.482236	0.920599
Anthranilate	s__Proteobacteria_bacterium_CAG_139	0.0228426	0.0324638	0.703633	0.483219	0.920599
5-Methoxytryptamine	s__Bacteroides_thetaiotaomicron	-0.0190013	0.0270274	-0.703039	0.483587	0.920599
Indole-3-acetaldehyde	s__Megasphaera_elsdenii	-0.0181095	0.0257593	-0.703029	0.483593	0.920599
3-Methyldioxyindole	s__Odoribacter_splanchnicus	-0.0187765	0.0267583	-0.701708	0.484413	0.920599
3-Methyldioxyindole	s__Parabacteroides_distasonis	-0.0166552	0.0237369	-0.701658	0.484445	0.920599
Indole-3-carboxaldehyde	s__Bifidobacterium_adolescentis	-0.0156601	0.0223197	-0.701629	0.484463	0.920599
Formyl-N-acetyl-5-methoxykynurenamine	s__Catenibacterium_mitsuokai	0.0203413	0.0290428	0.700393	0.485231	0.920599
Indole-3-acetate	s__Eubacterium_ramulus	0.0264405	0.0377524	0.700365	0.485249	0.920599
Tryptophan	s__Sutterella_parvirubra	0.0260053	0.0372122	0.698838	0.486199	0.920599
Anthranilate	s__Parasutterella_excrementihominis	0.0173164	0.0247848	0.69867	0.486303	0.920599
5-Hydroxyindoleacetate	s__Barnesiella_intestinihominis	0.0211274	0.0302482	0.698466	0.48643	0.920599
5-Methoxyindoleacetate	s__Bacteroides_sp_CAG_530	-0.0196689	0.0281657	-0.69833	0.486514	0.920599
Indoleacrylic acid	s__Parabacteroides_sp_CAG_409	-0.0256313	0.0367831	-0.696824	0.487453	0.920599
Indoxyl sulfate	s__Agathobaculum_butyriciproducens	-0.0269108	0.0386414	-0.696423	0.487703	0.920599
Anthranilate	s__Bacteroides_caccae	-0.0197408	0.0283578	-0.696135	0.487882	0.920599
5-Methoxyindoleacetate	s__Ruminococcus_lactaris	-0.0279999	0.0402389	-0.695843	0.488065	0.920599
Indole-3-acetaldehyde	s__Lachnospira_pectinoschiza	0.019784	0.0284591	0.695172	0.488483	0.920599
5-Hydroxytryptophol	s__Bifidobacterium_longum	-0.0176233	0.0253742	-0.694538	0.488879	0.920599
5-Hydroxyindoleacetate	s__Alistipes_indistinctus	0.0226175	0.0326778	0.692135	0.49038	0.920599
Melatonin	s__Dorea_longicatena	-0.0241327	0.034882	-0.691839	0.490565	0.920599
Indoleacrylic acid	s__Bacteroides_caccae	0.020373	0.0294693	0.691327	0.490886	0.920599
3-Hydroxyanthranilic acid	s__Bacteroides_fragilis	0.0199149	0.0288364	0.690618	0.49133	0.920599
4,6-Dihydroxyquinoline	s__Anaerostipes_hadrus	-0.0256129	0.0370908	-0.690548	0.491373	0.920599
5-Methoxytryptamine	s__Olsenella_scatoligenes	0.0311126	0.0451065	0.689759	0.491867	0.920599
Indole-3-propionic acid	s__Oscillibacter_sp_57_20	0.0171987	0.0249452	0.68946	0.492054	0.920599
Indoleacetyl glutamine	s__Streptococcus_parasanguinis	0.030938	0.0448896	0.689202	0.492217	0.920599
Indoxyl sulfate	s__Roseburia_intestinalis	-0.0194316	0.028226	-0.688429	0.492701	0.920599
5-Methoxytryptamine	s__Firmicutes_bacterium_CAG_170	0.0156348	0.0227371	0.687634	0.493199	0.920599
Indole-3-acetaldehyde	s__Bacteroides_thetaiotaomicron	0.0180174	0.026222	0.687108	0.493529	0.920599
Indole-3-carboxaldehyde	s__Alistipes_shahii	0.0171648	0.025007	0.686399	0.493974	0.920599
Indole-3-propionic acid	s__Ruminococcus_bicirculans	0.0226219	0.0329619	0.686305	0.494034	0.920599
Indoleacetyl glutamine	s__Ruminococcus_torques	-0.0211124	0.0308072	-0.685308	0.49466	0.920599
Platelet serotonin	s__Streptococcus_parasanguinis	-0.0305356	0.0447164	-0.682872	0.496192	0.920599
3-Hydroxyanthranilic acid	s__Roseburia_hominis	-0.0189773	0.0277982	-0.682683	0.496311	0.920599
Indoxyl sulfate	s__Bacteroides_sp_CAG_530	-0.0202982	0.029733	-0.682682	0.496311	0.920599
2-Oxoadipate	s__Barnesiella_intestinihominis	0.0193468	0.0283529	0.682358	0.496515	0.920599
Indoleacetyl glutamine	s__Odoribacter_splanchnicus	-0.0200511	0.02942	-0.681547	0.497026	0.920599
5-Methoxytryptamine	s__Catenibacterium_mitsuokai	0.0207492	0.0304487	0.681448	0.497089	0.920599
5-Methoxytryptamine	s__Coprococcus_eutactus	-0.0202019	0.0297326	-0.679454	0.498345	0.920599
Indole-3-propionic acid	s__Dorea_formicigenerans	0.0240656	0.0354329	0.679188	0.498513	0.920599
3-Hydroxyanthranilic acid	s__Ruthenibacterium_lactatiformans	0.0236653	0.0348718	0.678638	0.49886	0.920599
Formyl-N-acetyl-5-methoxykynurenamine	s__Oscillibacter_sp_PC13	0.0329573	0.0485679	0.678581	0.498897	0.920599
Indole-3-acetate	s__Faecalibacterium_prausnitzii	0.0253229	0.0373665	0.67769	0.499459	0.920599
5-Methoxyindoleacetate	s__Bacteroides_caccae	-0.0190419	0.0280983	-0.677689	0.49946	0.920599
Melatonin	s__Coprococcus_eutactus	0.0204471	0.0301737	0.677649	0.499485	0.920599
Tryptophan	s__Prevotella_sp_CAG_5226	0.0135864	0.0200549	0.677462	0.499603	0.920599
3-Hydroxyanthranilic acid	s__Dorea_formicigenerans	0.0246523	0.0363982	0.677294	0.499709	0.920599
Indole-3-propionic acid	s__Proteobacteria_bacterium_CAG_139	0.0215941	0.0319481	0.67591	0.500584	0.920599
Platelet serotonin	s__Bacteroides_caccae	-0.0197475	0.0292644	-0.674799	0.501287	0.920599
Indoxyl sulfate	s__Holdemanella_biformis	-0.0241005	0.0357792	-0.673589	0.502053	0.920599
Indole-3-carboxaldehyde	s__Coprococcus_comes	-0.0215111	0.0319405	-0.673475	0.502125	0.920599
Indole-3-carboxaldehyde	s__Desulfovibrionaceae_bacterium	-0.0167672	0.0249024	-0.673316	0.502226	0.920599
5-Methoxytryptamine	s__Bacteroides_ovatus	-0.0188033	0.0279521	-0.672698	0.502617	0.920599
Anthranilate	s__Eubacterium_eligens	0.0192118	0.0285605	0.672672	0.502634	0.920599
2-Amino-3-carboxymuconic acid semialdehyde	s__Roseburia_faecis	-0.0187593	0.0279071	-0.672207	0.502928	0.920599
2-Oxoadipate	s__Coprococcus_comes	0.0214923	0.0319847	0.671956	0.503088	0.920599
Indoleacetyl glutamine	s__Anaeromassilibacillus_sp_An250	0.0237212	0.0353199	0.671609	0.503307	0.920599
5-Hydroxyindoleacetate	s__Dorea_longicatena	-0.0237151	0.0353953	-0.670006	0.504325	0.9214
Indole-3-ethanol	s__Parasutterella_excrementihominis	0.0163879	0.0244706	0.669697	0.504521	0.9214
Melatonin	s__Prevotella_sp_CAG_520	0.0129611	0.0193822	0.668713	0.505146	0.921783
Indole-3-acetate	s__Firmicutes_bacterium_CAG_94	-0.0225306	0.033721	-0.668146	0.505507	0.921783
Indoleacetyl glutamine	s__Prevotella_sp_CAG_279	-0.0156438	0.0234609	-0.666803	0.50636	0.922535
Picolinic acid	s__Oscillibacter_sp_57_20	-0.0175015	0.0263377	-0.664504	0.507824	0.922535
2-Amino-3-carboxymuconic acid semialdehyde	s__Victivallis_vadensis	0.0151489	0.0228083	0.664186	0.508027	0.922535
2-Oxoadipate	s__Eubacterium_siraeum	0.014631	0.0220495	0.663551	0.508432	0.922535
Indoleacetyl glutamine	s__Dorea_longicatena	0.0226901	0.0341988	0.663477	0.508479	0.922535
Indoxyl	s__Roseburia_inulinivorans	0.0195775	0.0295128	0.663358	0.508555	0.922535
Platelet serotonin	s__Eubacterium_ramulus	0.0262552	0.0396144	0.66277	0.50893	0.922535
Melatonin	s__Bacteroides_uniformis	0.0165666	0.02501	0.662399	0.509167	0.922535
5-Methoxytryptamine	s__Collinsella_stercoris	0.0272007	0.0411649	0.660773	0.510205	0.922535
2-Amino-3-carboxymuconic acid semialdehyde	s__Dorea_longicatena	0.0214284	0.0324742	0.65986	0.510789	0.922535
Anthranilate	s__Roseburia_inulinivorans	-0.0190644	0.0288945	-0.659793	0.510831	0.922535
Platelet serotonin	s__Coprococcus_eutactus	-0.0194387	0.0294653	-0.659716	0.510881	0.922535
Picolinic acid	s__Mitsuokella_jalaludinii	-0.0209184	0.0317244	-0.65938	0.511095	0.922535
Anthranilate	s__Bifidobacterium_longum	-0.0162828	0.0247093	-0.658974	0.511355	0.922535
Indoxyl sulfate	s__Ruminococcus_lactaris	0.0279233	0.0424842	0.657265	0.512449	0.923808
Anthranilate	s__Victivallis_vadensis	0.0151699	0.0231898	0.654164	0.514436	0.925864
Formyl-N-acetyl-5-methoxykynurenamine	s__Anaerostipes_hadrus	-0.0253663	0.0387828	-0.654059	0.514503	0.925864
Indole-3-carboxaldehyde	s__Roseburia_intestinalis	0.0177084	0.0270911	0.653662	0.514759	0.925864
Indoxyl	s__Ruminococcus_bicirculans	0.0223231	0.034225	0.652244	0.515669	0.926417
5-Methoxytryptamine	s__Sutterella_parvirubra	-0.0245834	0.0377535	-0.651157	0.516368	0.926417
Platelet serotonin	s__Alistipes_putredinis	-0.0135722	0.0208555	-0.650774	0.516614	0.926417
5-Hydroxyindoleacetate	s__Firmicutes_bacterium_CAG_791	-0.0164819	0.0253274	-0.650756	0.516625	0.926417
3-Hydroxyanthranilic acid	s__Roseburia_intestinalis	-0.0177355	0.0272873	-0.649954	0.517142	0.926643
Indole-3-propionic acid	s__Ruminococcus_torques	-0.0189465	0.0292698	-0.647305	0.518847	0.927292
3-Methyldioxyindole	s__Blautia_obeum	-0.0216062	0.0333874	-0.647136	0.518956	0.927292
2-Amino-3-carboxymuconic acid semialdehyde	s__Firmicutes_bacterium_CAG_791	0.0150298	0.0232362	0.646828	0.519155	0.927292
Indoleacetyl glutamine	s__Bacteroides_stercoris	0.0171242	0.0264893	0.646457	0.519394	0.927292
Indoleacrylic acid	s__Oscillibacter_sp_PC13	0.0328467	0.0508178	0.646362	0.519455	0.927292
5-Methoxytryptamine	s__Parabacteroides_sp_CAG_409	-0.0237617	0.0368715	-0.644445	0.520692	0.927821
Picolinic acid	s__Alistipes_finegoldii	0.0160206	0.0248993	0.643414	0.521358	0.927821
Indoleacrylic acid	s__Collinsella_stercoris	0.0264188	0.0410844	0.643039	0.521601	0.927821
5-Hydroxytryptophol	s__Parabacteroides_sp_CAG_409	-0.0233818	0.03637	-0.642887	0.521699	0.927821
2-Oxoadipate	s__Paraprevotella_xylaniphila	-0.0165393	0.0257571	-0.642124	0.522192	0.927821
Indoxyl	s__Brachyspira_sp_CAG_700	0.0157971	0.0246197	0.641643	0.522503	0.927821
5-Hydroxytryptophol	s__Parabacteroides_distasonis	0.0166087	0.0258848	0.641639	0.522506	0.927821
Indole-3-acetaldehyde	s__Bifidobacterium_longum	-0.015939	0.024964	-0.63848	0.524551	0.927821
Tryptophan	s__Prevotella_stercorea	-0.0138223	0.0216606	-0.638132	0.524777	0.927821
2-Oxoadipate	s__Lachnospira_pectinoschiza	0.0180574	0.0283197	0.637628	0.525104	0.927821
5-Hydroxytryptophol	s__Firmicutes_bacterium_CAG_791	-0.0154668	0.0242661	-0.637385	0.525261	0.927821
Picolinic acid	s__Bacteroides_xylanisolvens	-0.0211113	0.0331337	-0.637156	0.52541	0.927821
Indoxyl sulfate	s__Parabacteroides_distasonis	0.016785	0.0263546	0.63689	0.525583	0.927821
5-Hydroxytryptophol	s__Catenibacterium_mitsuokai	-0.0191023	0.0300428	-0.635835	0.526267	0.927821
5-Methoxytryptamine	s__Prevotella_stercorea	-0.0139597	0.0219693	-0.635419	0.526537	0.927821
2-Oxoadipate	s__Roseburia_faecis	0.0181054	0.0285168	0.634903	0.526873	0.927821
Indole-3-ethanol	s__Paraprevotella_xylaniphila	0.0160653	0.0253039	0.634895	0.526878	0.927821
Melatonin	s__Dorea_formicigenerans	-0.0241625	0.0380657	-0.634759	0.526966	0.927821
Indoxyl	s__Eubacterium_ramulus	0.0248654	0.0392218	0.633968	0.52748	0.927821
Indole-3-propionic acid	s__Fusicatenibacter_saccharivorans	-0.0218959	0.0346123	-0.632604	0.528367	0.927821
Indoleacetyl glutamine	s__Sutterella_parvirubra	-0.0237564	0.0375601	-0.632491	0.528441	0.927821
Indole-3-ethanol	s__Firmicutes_bacterium_CAG_83	0.0184364	0.0291557	0.632344	0.528537	0.927821
4,6-Dihydroxyquinoline	s__Eubacterium_sp_CAG_180	0.0133121	0.021062	0.632042	0.528733	0.927821
Indole-3-ethanol	s__Eubacterium_rectale	-0.0173774	0.0275447	-0.630881	0.529489	0.928203
3-Methyldioxyindole	s__Blautia_wexlerae	0.0206672	0.0327971	0.630153	0.529964	0.928203
Anthranilate	s__Firmicutes_bacterium_CAG_95	-0.0185042	0.0293791	-0.629844	0.530165	0.928203
Picolinic acid	s__Olsenella_scatoligenes	0.0282993	0.04501	0.628734	0.530889	0.928203
Indole-3-acetate	s__Eubacterium_sp_CAG_38	-0.0199207	0.031685	-0.628711	0.530904	0.928203
Indole-3-ethanol	s__Bacteroides_sp_CAG_530	-0.0176184	0.028076	-0.627526	0.531677	0.928723
Indoleacrylic acid	s__Mitsuokella_multacida	0.0198101	0.0316508	0.625897	0.532741	0.928723
Melatonin	s__Alistipes_putredinis	0.0133689	0.0213625	0.62581	0.532797	0.928723
Indoleacetyl glutamine	s__Parabacteroides_merdae	-0.0154776	0.0247964	-0.624188	0.533858	0.928723
2-Oxoadipate	s__Catenibacterium_mitsuokai	0.0183383	0.0293933	0.623896	0.534049	0.928723
3-Methyldioxyindole	s__Eubacterium_sp_CAG_38	-0.0189343	0.0303556	-0.623752	0.534143	0.928723
Indole-3-propionic acid	s__Parabacteroides_distasonis	0.0154638	0.0247986	0.623574	0.53426	0.928723
Indoleacetyl glutamine	s__Blautia_obeum	-0.0228869	0.0367089	-0.623469	0.534328	0.928723
Indole-3-propionic acid	s__Flavonifractor_plautii	-0.0167215	0.0268723	-0.622258	0.535121	0.929134
Tryptophan	s__Bacteroides_dorei	0.0152425	0.0245127	0.621819	0.535409	0.929134
5-Methoxyindoleacetate	s__Bacteroides_ovatus	0.0165001	0.0266027	0.620241	0.536443	0.929134
Indole-3-acetaldehyde	s__Anaeromassilibacillus_sp_An250	-0.0213513	0.0344551	-0.619686	0.536807	0.929134
5-Hydroxyindoleacetate	s__Proteobacteria_bacterium_CAG_139	0.0215766	0.0348246	0.619579	0.536877	0.929134
Formyl-N-acetyl-5-methoxykynurenamine	s__Bacteroides_xylanisolvens	0.0196152	0.0316911	0.61895	0.53729	0.929134
Indole-3-acetaldehyde	s__Bilophila_wadsworthia	0.0176482	0.0285215	0.618769	0.537409	0.929134
Indole-3-ethanol	s__Ruminococcus_bromii	0.0148326	0.0240036	0.617933	0.537957	0.929134
5-Methoxytryptamine	s__Prevotella_sp_AM42_24	0.0159715	0.0258547	0.61774	0.538084	0.929134
Indole-3-propionic acid	s__Bifidobacterium_adolescentis	0.013451	0.0218968	0.614292	0.540351	0.932017
Platelet serotonin	s__Holdemanella_biformis	0.021684	0.0353155	0.614007	0.540538	0.932017
3-Hydroxyanthranilic acid	s__Eubacterium_eligens	0.0177119	0.0288774	0.613347	0.540973	0.93209
Indoxyl	s__Bacteroides_dorei	0.0148653	0.0243884	0.609522	0.543495	0.93492
2-Oxoadipate	s__Brachyspira_sp_CAG_700	0.0147617	0.0242253	0.609352	0.543607	0.93492
Indoleacetyl glutamine	s__Prevotella_sp_CAG_1092	-0.0149517	0.0245485	-0.609066	0.543796	0.93492
Platelet serotonin	s__Bacteroides_ovatus	-0.0168381	0.0277082	-0.607694	0.544702	0.9352
Platelet serotonin	s__Prevotella_sp_CAG_5226	0.012218	0.0201638	0.605938	0.545863	0.9352
Indole-3-carboxaldehyde	s__Gemmiger_formicilis	0.02773	0.0458678	0.604565	0.546772	0.9352
Picolinic acid	s__Mitsuokella_multacida	-0.019107	0.0316405	-0.603878	0.547227	0.9352
Tryptophan	s__Holdemanella_biformis	0.0211912	0.0351423	0.603009	0.547803	0.9352
Indole-3-carboxaldehyde	s__Bilophila_wadsworthia	0.0170797	0.0283351	0.602775	0.547958	0.9352
3-Hydroxyanthranilic acid	s__Clostridium_sp_CAG_58	-0.0204401	0.0339439	-0.602173	0.548357	0.9352
5-Methoxyindoleacetate	s__Roseburia_intestinalis	-0.0161061	0.026755	-0.601983	0.548483	0.9352
Tryptophan	s__Roseburia_hominis	0.0169949	0.0282514	0.60156	0.548764	0.9352
2-Amino-3-carboxymuconic acid semialdehyde	s__Paraprevotella_xylaniphila	0.0151518	0.0252184	0.600824	0.549252	0.9352
Indoleacetyl glutamine	s__Fusicatenibacter_saccharivorans	0.0218703	0.036446	0.600072	0.549751	0.9352
Indole-3-propionic acid	s__Dorea_longicatena	-0.0194984	0.0324967	-0.600011	0.549792	0.9352
3-Methyldioxyindole	s__Streptococcus_parasanguinis	0.0244726	0.0408562	0.598995	0.550467	0.9352
Indole-3-propionic acid	s__Anaeromassilibacillus_sp_An250	0.0200922	0.033564	0.598623	0.550713	0.9352
5-Methoxytryptamine	s__Bacteroides_fragilis	-0.0177942	0.0297258	-0.598612	0.550721	0.9352
2-Amino-3-carboxymuconic acid semialdehyde	s__Ruminococcus_torques	0.0175024	0.0292685	0.597994	0.551132	0.9352
Tryptophan	s__Bilophila_wadsworthia	0.0173273	0.0289915	0.597669	0.551348	0.9352
5-Hydroxyindoleacetate	s__Lachnospira_pectinoschiza	0.017983	0.0302235	0.595	0.553123	0.9352
5-Hydroxyindoleacetate	s__Desulfovibrio_piger	0.0128235	0.0215712	0.594474	0.553474	0.9352
Melatonin	s__Parabacteroides_merdae	0.0150242	0.0253008	0.593821	0.553909	0.9352
Formyl-N-acetyl-5-methoxykynurenamine	s__Eubacterium_hallii	-0.0218662	0.0368341	-0.59364	0.55403	0.9352
Anthranilate	s__Dorea_formicigenerans	-0.0213761	0.0360301	-0.593286	0.554266	0.9352
Indole-3-acetate	s__Lachnospira_pectinoschiza	0.0164388	0.0277267	0.592885	0.554533	0.9352
5-Hydroxytryptophol	s__Ruminococcus_bicirculans	0.0204116	0.0344289	0.592862	0.554548	0.9352
Formyl-N-acetyl-5-methoxykynurenamine	s__Dorea_longicatena	0.0194289	0.0328094	0.592176	0.555006	0.9352
Indole-3-ethanol	s__Firmicutes_bacterium_CAG_94	-0.0200384	0.0338589	-0.591821	0.555243	0.9352
3-Methyldioxyindole	s__Eubacterium_hallii	-0.0206721	0.0349402	-0.591642	0.555362	0.9352
Picolinic acid	s__Eubacterium_hallii	0.0227851	0.0385155	0.591581	0.555403	0.9352
2-Amino-3-carboxymuconic acid semialdehyde	s__Prevotella_sp_CAG_520	0.0106665	0.018049	0.590974	0.555808	0.9352
5-Hydroxytryptophol	s__Bacteroides_fragilis	-0.017319	0.0293224	-0.590641	0.55603	0.9352
Indoleacrylic acid	s__Faecalibacterium_prausnitzii	0.0233222	0.0394994	0.590446	0.55616	0.9352
Indole-3-carboxaldehyde	s__Butyricimonas_virosa	-0.016937	0.0287659	-0.588789	0.557267	0.936398
5-Methoxyindoleacetate	s__Faecalibacterium_prausnitzii	0.0220628	0.0376593	0.585851	0.559233	0.937676
Indole-3-propionic acid	s__Blautia_wexlerae	-0.0200375	0.0342562	-0.584932	0.559848	0.937676
2-Oxoadipate	s__Prevotella_copri	-0.0130022	0.0222297	-0.584902	0.559868	0.937676
5-Methoxyindoleacetate	s__Pseudoflavonifractor_sp_An184	-0.0202328	0.034601	-0.584744	0.559974	0.937676
5-Hydroxyindoleacetate	s__Dorea_formicigenerans	-0.0225881	0.0386316	-0.584704	0.560001	0.937676
Indoleacetyl glutamine	s__Coprococcus_catus	-0.0196801	0.0337237	-0.583568	0.560763	0.93829
Picolinic acid	s__Bifidobacterium_adolescentis	-0.0134241	0.0231198	-0.58063	0.562734	0.939247
Tryptophan	s__Roseburia_inulinivorans	0.0171788	0.0296802	0.578796	0.563967	0.939247
Indole-3-ethanol	s__Bacteroides_fragilis	0.0162889	0.0281824	0.577983	0.564513	0.939247
Tryptophan	s__Prevotella_sp_885	-0.0119243	0.0206544	-0.577328	0.564954	0.939247
Indole-3-ethanol	s__Flavonifractor_plautii	-0.0155211	0.026967	-0.57556	0.566144	0.939247
5-Methoxyindoleacetate	s__Desulfovibrionaceae_bacterium	-0.0141409	0.0246002	-0.574829	0.566636	0.939247
Tryptophan	s__Olsenella_scatoligenes	-0.025556	0.0445042	-0.574238	0.567035	0.939247
Picolinic acid	s__Prevotella_sp_CAG_279	0.0135104	0.0235378	0.573987	0.567204	0.939247
Indoxyl	s__Catenibacterium_mitsuokai	-0.0170977	0.0298863	-0.57209	0.568484	0.939247
Picolinic acid	s__Coprococcus_comes	0.018923	0.033081	0.572021	0.56853	0.939247
4,6-Dihydroxyquinoline	s__Streptococcus_parasanguinis	0.0235684	0.0412079	0.571938	0.568587	0.939247
Indoleacetyl glutamine	s__Collinsella_stercoris	0.0234037	0.0409709	0.571228	0.569065	0.939247
2-Oxoadipate	s__Clostridium_sp_CAG_58	-0.019274	0.0337528	-0.571036	0.569196	0.939247
3-Hydroxyanthranilic acid	s__Firmicutes_bacterium_CAG_83	-0.0170318	0.0298631	-0.570331	0.569672	0.939247
Indole-3-acetate	s__Holdemanella_biformis	0.0192026	0.0336721	0.570282	0.569704	0.939247
Indole-3-carboxaldehyde	s__Bacteroides_xylanisolvens	0.0182605	0.0320229	0.570232	0.569739	0.939247
Formyl-N-acetyl-5-methoxykynurenamine	s__Ruminococcus_torques	0.0168517	0.0295633	0.570019	0.569883	0.939247
2-Amino-3-carboxymuconic acid semialdehyde	s__Oscillibacter_sp_CAG_241	0.0150819	0.0265088	0.568939	0.570613	0.939247
Indoxyl sulfate	s__Desulfovibrionaceae_bacterium	-0.0147631	0.0259674	-0.568524	0.570893	0.939247
5-Hydroxyindoleacetate	s__Roseburia_inulinivorans	-0.0176155	0.0309959	-0.568318	0.571032	0.939247
Indole-3-acetate	s__Firmicutes_bacterium_CAG_791	-0.0131827	0.023246	-0.567098	0.571858	0.939247
Indoleacetyl glutamine	s__Catenibacterium_mitsuokai	-0.0171882	0.0303098	-0.567082	0.571869	0.939247
5-Methoxytryptamine	s__Firmicutes_bacterium_CAG_95	-0.0173532	0.0306039	-0.567025	0.571907	0.939247
Picolinic acid	s__Eubacterium_eligens	-0.0167944	0.0296842	-0.56577	0.572757	0.939247
Indole-3-acetaldehyde	s__Coprococcus_comes	-0.0181994	0.032174	-0.565654	0.572836	0.939247
5-Methoxyindoleacetate	s__Roseburia_inulinivorans	-0.0161848	0.0286425	-0.565062	0.573237	0.939247
Indoleacetyl glutamine	s__Olsenella_scatoligenes	-0.025364	0.0449037	-0.564854	0.573378	0.939247
3-Methyldioxyindole	s__Coprococcus_eutactus	-0.0151972	0.0269228	-0.564473	0.573636	0.939247
Indoleacrylic acid	s__Bacteroides_sp_CAG_530	-0.0166698	0.0295664	-0.563808	0.574087	0.939247
5-Hydroxytryptophol	s__Prevotella_sp_CAG_520	0.0106152	0.0188507	0.563121	0.574553	0.939247
Indole-3-acetaldehyde	s__Flavonifractor_plautii	-0.015537	0.0275983	-0.562968	0.574657	0.939247
Melatonin	s__Coprococcus_comes	-0.0189352	0.0336579	-0.562578	0.574921	0.939247
Anthranilate	s__Prevotella_sp_CAG_279	-0.0127446	0.0226624	-0.562366	0.575065	0.939247
Indoleacrylic acid	s__Parasutterella_excrementihominis	0.0144699	0.0257766	0.561358	0.57575	0.939247
5-Hydroxyindoleacetate	s__Ruminococcus_bicirculans	0.0201649	0.0359438	0.561013	0.575984	0.939247
3-Hydroxyanthranilic acid	s__Lachnospira_pectinoschiza	0.0159722	0.0284975	0.560479	0.576346	0.939247
Picolinic acid	s__Firmicutes_bacterium_CAG_83	-0.0171835	0.030691	-0.559887	0.576749	0.939247
Indole-3-propionic acid	s__Olsenella_scatoligenes	-0.0238629	0.0426538	-0.559455	0.577042	0.939247
Melatonin	s__Eubacterium_eligens	0.0168934	0.0302014	0.559357	0.577109	0.939247
5-Methoxytryptamine	s__Mitsuokella_jalaludinii	0.0177634	0.0318232	0.55819	0.577903	0.939247
Indole-3-ethanol	s__Sutterella_parvirubra	-0.0199765	0.0358083	-0.557873	0.578119	0.939247
Indole-3-carboxaldehyde	s__Eubacterium_sp_CAG_38	0.0180404	0.0323395	0.557842	0.578139	0.939247
Picolinic acid	s__Victivallis_vadensis	0.0134105	0.0241006	0.556437	0.579096	0.939247
Indole-3-ethanol	s__Intestinimonas_butyriciproducens	-0.0152898	0.0274808	-0.556382	0.579134	0.939247
5-Hydroxytryptophol	s__Bacteroides_ovatus	0.015342	0.0275903	0.556066	0.579349	0.939247
5-Methoxytryptamine	s__Bacteroides_uniformis	0.0136824	0.0246601	0.554842	0.580183	0.939247
Indole-3-ethanol	s__Bifidobacterium_longum	0.013534	0.0244061	0.554533	0.580393	0.939247
2-Amino-3-carboxymuconic acid semialdehyde	s__Intestinimonas_butyriciproducens	0.0151821	0.0273827	0.554439	0.580457	0.939247
Indole-3-acetaldehyde	s__Roseburia_faecis	-0.0158913	0.0286807	-0.554076	0.580705	0.939247
Indoleacetyl glutamine	s__Eubacterium_sp_CAG_180	0.012707	0.02297	0.553199	0.581303	0.939576
Melatonin	s__Parasutterella_excrementihominis	0.0144621	0.0262142	0.551688	0.582335	0.93988
Indole-3-carboxaldehyde	s__Clostridium_sp_CAG_58	-0.0185529	0.0337102	-0.550365	0.583238	0.93988
Indoxyl sulfate	s__Pseudoflavonifractor_sp_An184	-0.0200842	0.0365296	-0.549808	0.583619	0.93988
Anthranilate	s__Ruminococcus_torques	-0.0162874	0.0297645	-0.547208	0.585397	0.93988
3-Hydroxyanthranilic acid	s__Ruminococcus_bromii	-0.0134321	0.024587	-0.546308	0.586014	0.93988
Indole-3-carboxaldehyde	s__Phascolarctobacterium_succinatutens	-0.0124745	0.0228446	-0.546057	0.586185	0.93988
Indoxyl	s__Bacteroides_thetaiotaomicron	0.0144805	0.0265357	0.545698	0.586431	0.93988
5-Hydroxyindoleacetate	s__Prevotella_stercorea	0.0123366	0.0226313	0.545114	0.586831	0.93988
Indole-3-acetaldehyde	s__Alistipes_putredinis	0.0111148	0.0204303	0.544033	0.587572	0.93988
Anthranilate	s__Bacteroides_vulgatus	-0.0124348	0.0228885	-0.543275	0.588092	0.93988
Indole-3-acetate	s__Eubacterium_eligens	0.0152543	0.0281123	0.54262	0.588541	0.93988
Indole-3-propionic acid	s__Mitsuokella_jalaludinii	0.0163018	0.0300721	0.542092	0.588904	0.93988
Anthranilate	s__Collinsella_stercoris	-0.0214442	0.0395584	-0.54209	0.588905	0.93988
Formyl-N-acetyl-5-methoxykynurenamine	s__Parabacteroides_sp_CAG_409	0.0190743	0.0351937	0.541979	0.588981	0.93988
3-Hydroxyanthranilic acid	s__Bifidobacterium_longum	0.0135433	0.0249911	0.541925	0.589018	0.93988
4,6-Dihydroxyquinoline	s__Blautia_obeum	0.0182565	0.0336897	0.5419	0.589036	0.93988
3-Hydroxyanthranilic acid	s__Coprococcus_catus	0.0178207	0.0329128	0.541451	0.589344	0.93988
2-Amino-3-carboxymuconic acid semialdehyde	s__Bacteroides_vulgatus	-0.0121805	0.0225136	-0.541028	0.589634	0.93988
5-Hydroxyindoleacetate	s__Odoribacter_splanchnicus	-0.0164836	0.0304755	-0.54088	0.589736	0.93988
Indole-3-acetate	s__Butyricimonas_synergistica	0.0222239	0.0410913	0.540843	0.589762	0.93988
Tryptophan	s__Alistipes_finegoldii	-0.0133013	0.0246261	-0.540131	0.59025	0.93988
Indole-3-acetate	s__Alistipes_putredinis	0.0107399	0.0198925	0.539896	0.590412	0.93988
Tryptophan	s__Oscillibacter_sp_CAG_241	-0.0149342	0.0276745	-0.539637	0.59059	0.93988
Indoleacrylic acid	s__Ruthenibacterium_lactatiformans	0.0193289	0.0358818	0.538683	0.591246	0.939974
Platelet serotonin	s__Prevotella_stercorea	0.0117161	0.0217809	0.537905	0.591781	0.939974
Formyl-N-acetyl-5-methoxykynurenamine	s__Prevotella_stercorea	0.0112776	0.0209689	0.537826	0.591835	0.939974
3-Hydroxyanthranilic acid	s__Parabacteroides_merdae	0.0130038	0.0242063	0.537208	0.592261	0.940021
5-Methoxytryptamine	s__Ruminococcus_lactaris	-0.0226278	0.0423333	-0.534515	0.594115	0.940076
5-Hydroxytryptophol	s__Alistipes_putredinis	0.0110971	0.0207744	0.534171	0.594353	0.940076
Picolinic acid	s__Bacteroides_vulgatus	-0.0126899	0.0237753	-0.533743	0.594647	0.940076
Indoleacetyl glutamine	s__Coprococcus_comes	0.0175937	0.0329977	0.533181	0.595035	0.940076
Picolinic acid	s__Bifidobacterium_longum	0.0136452	0.0256839	0.531274	0.596351	0.940076
Indole-3-ethanol	s__Butyricimonas_synergistica	0.0218524	0.0412428	0.529847	0.597337	0.940076
Melatonin	s__Butyricimonas_virosa	-0.0160425	0.0303024	-0.529413	0.597636	0.940076
Platelet serotonin	s__Megasphaera_elsdenii	0.0139003	0.0263382	0.527763	0.598777	0.940076
Tryptophan	s__Intestinimonas_butyriciproducens	-0.0150774	0.0285864	-0.527434	0.599005	0.940076
Indoleacrylic acid	s__Gemmiger_formicilis	-0.0250577	0.0475183	-0.527326	0.59908	0.940076
3-Hydroxyanthranilic acid	s__Prevotella_sp_CAG_5226	-0.0103972	0.01976	-0.526174	0.599877	0.940076
3-Hydroxyanthranilic acid	s__Oscillibacter_sp_PC13	0.0260031	0.0494604	0.525735	0.600181	0.940076
Platelet serotonin	s__Odoribacter_splanchnicus	0.0153899	0.0293316	0.524687	0.600907	0.940076
Indole-3-carboxaldehyde	s__Dorea_longicatena	-0.0173914	0.0331557	-0.524538	0.60101	0.940076
5-Hydroxyindoleacetate	s__Eubacterium_ramulus	0.0216056	0.0411947	0.524476	0.601053	0.940076
5-Hydroxyindoleacetate	s__Bifidobacterium_longum	-0.0138922	0.0265122	-0.523991	0.601389	0.940076
4,6-Dihydroxyquinoline	s__Intestinimonas_butyriciproducens	-0.0138409	0.0264581	-0.523124	0.60199	0.940076
Indole-3-acetate	s__Prevotella_stercorea	0.0108485	0.0207638	0.522469	0.602444	0.940076
5-Methoxyindoleacetate	s__Eubacterium_hallii	-0.0191904	0.0367506	-0.522181	0.602644	0.940076
Indole-3-acetaldehyde	s__Prevotella_sp_AM42_24	-0.0130768	0.0250947	-0.521097	0.603396	0.940076
Melatonin	s__Eubacterium_siraeum	0.0120913	0.0232067	0.521026	0.603446	0.940076
Tryptophan	s__Ruminococcus_bromii	-0.0129908	0.0249788	-0.520074	0.604107	0.940076
Indole-3-ethanol	s__Firmicutes_bacterium_CAG_170	0.0112183	0.0215748	0.519971	0.604179	0.940076
5-Methoxyindoleacetate	s__Bacteroides_stercoris	-0.0131633	0.025353	-0.519201	0.604714	0.940076
Tryptophan	s__Eubacterium_eligens	0.0152133	0.0293487	0.518364	0.605295	0.940076
5-Hydroxyindoleacetate	s__Coprococcus_catus	-0.0180679	0.0349171	-0.51745	0.60593	0.940076
5-Hydroxytryptophol	s__Roseburia_intestinalis	-0.0143447	0.0277509	-0.516911	0.606305	0.940076
Indoxyl	s__Eubacterium_sp_CAG_38	-0.0170004	0.0329245	-0.516347	0.606698	0.940076
5-Hydroxytryptophol	s__Fusicatenibacter_saccharivorans	0.0186522	0.0361553	0.515891	0.607015	0.940076
Tryptophan	s__Bifidobacterium_longum	0.0130904	0.0253893	0.515586	0.607227	0.940076
Indoleacetyl glutamine	s__Paraprevotella_xylaniphila	-0.013691	0.0265703	-0.515274	0.607444	0.940076
5-Hydroxyindoleacetate	s__Eubacterium_sp_CAG_38	-0.0178045	0.03456	-0.515177	0.607513	0.940076
Indoleacetyl glutamine	s__Agathobaculum_butyriciproducens	0.0197335	0.038316	0.51502	0.607622	0.940076
5-Hydroxytryptophol	s__Dorea_formicigenerans	0.0190576	0.0370233	0.514744	0.607814	0.940076
Formyl-N-acetyl-5-methoxykynurenamine	s__Bacteroides_uniformis	0.0120916	0.0235292	0.513899	0.608402	0.940076
Platelet serotonin	s__Bifidobacterium_longum	-0.0131049	0.0255163	-0.513588	0.608619	0.940076
5-Hydroxytryptophol	s__Flavonifractor_plautii	-0.0144108	0.0280688	-0.513409	0.608744	0.940076
3-Methyldioxyindole	s__Eubacterium_rectale	0.0135075	0.0263096	0.513408	0.608745	0.940076
2-Oxoadipate	s__Prevotella_sp_CAG_279	0.0116881	0.0227784	0.513122	0.608944	0.940076
2-Oxoadipate	s__Pseudoflavonifractor_sp_An184	0.0179949	0.0351078	0.512561	0.609335	0.940076
4,6-Dihydroxyquinoline	s__Bifidobacterium_adolescentis	0.0108139	0.0211586	0.511088	0.610363	0.940076
5-Methoxyindoleacetate	s__Eubacterium_rectale	0.0141372	0.027663	0.511052	0.610387	0.940076
5-Hydroxyindoleacetate	s__Paraprevotella_xylaniphila	0.0140546	0.0275016	0.511047	0.610391	0.940076
Formyl-N-acetyl-5-methoxykynurenamine	s__Acidaminococcus_fermentans	0.0135366	0.026546	0.50993	0.611171	0.940076
5-Methoxyindoleacetate	s__Olsenella_scatoligenes	-0.0218872	0.0429593	-0.509487	0.61148	0.940076
Picolinic acid	s__Firmicutes_bacterium_CAG_95	-0.0155549	0.0305358	-0.509399	0.611541	0.940076
5-Hydroxyindoleacetate	s__Bacteroides_caccae	-0.0154665	0.0304365	-0.508155	0.612411	0.940076
Indoleacrylic acid	s__Flavonifractor_plautii	0.0144195	0.0283982	0.507763	0.612685	0.940076
Picolinic acid	s__Ruminococcus_lactaris	0.0214379	0.0422322	0.507621	0.612784	0.940076
Indoleacetyl glutamine	s__Faecalibacterium_prausnitzii	0.0199648	0.0393911	0.506836	0.613332	0.940076
Indole-3-carboxaldehyde	s__Parabacteroides_distasonis	-0.0128258	0.0253072	-0.506802	0.613356	0.940076
Indole-3-carboxaldehyde	s__Victivallis_vadensis	0.0117871	0.0232897	0.506107	0.613843	0.940076
Indole-3-carboxaldehyde	s__Eubacterium_hallii	-0.0188371	0.0372267	-0.506011	0.61391	0.940076
Indole-3-ethanol	s__Parabacteroides_distasonis	0.0125926	0.0248951	0.505828	0.614038	0.940076
Indole-3-acetate	s__Prevotella_sp_CAG_5226	0.00972702	0.0192309	0.505801	0.614057	0.940076
Indoleacrylic acid	s__Coprococcus_eutactus	-0.0150011	0.0297002	-0.505082	0.61456	0.940241
Indoxyl	s__Prevotella_sp_AM42_24	0.0126878	0.0253765	0.499983	0.618133	0.94459
Indole-3-acetate	s__Firmicutes_bacterium_CAG_110	-0.0109367	0.0219024	-0.499338	0.618586	0.94459
5-Methoxyindoleacetate	s__Bacteroides_fragilis	-0.0141291	0.0282963	-0.499325	0.618595	0.94459
Indoxyl sulfate	s__Bifidobacterium_adolescentis	-0.0115732	0.023287	-0.496981	0.620241	0.945752
Indoxyl	s__Coprococcus_comes	-0.0161549	0.0325434	-0.496413	0.620641	0.945752
5-Methoxytryptamine	s__Bacteroides_caccae	-0.0146543	0.0295629	-0.4957	0.621142	0.945752
Indole-3-acetate	s__Desulfovibrionaceae_bacterium	-0.0121052	0.0244322	-0.495462	0.621309	0.945752
Indoxyl sulfate	s__Roseburia_hominis	-0.0142441	0.0287917	-0.494729	0.621825	0.945752
Formyl-N-acetyl-5-methoxykynurenamine	s__Butyricimonas_synergistica	-0.0205217	0.0415099	-0.494381	0.62207	0.945752
Indoleacetyl glutamine	s__Lachnospira_pectinoschiza	0.0144292	0.0292159	0.493881	0.622422	0.945752
Tryptophan	s__Megasphaera_elsdenii	-0.012917	0.0262118	-0.492794	0.623187	0.945752
2-Oxoadipate	s__Firmicutes_bacterium_CAG_170	-0.0108123	0.0219652	-0.492246	0.623573	0.945752
Indoxyl sulfate	s__Gemmiger_formicilis	-0.0235358	0.0478278	-0.492094	0.62368	0.945752
Indoleacrylic acid	s__Ruminococcus_bromii	0.0124332	0.0252855	0.491714	0.623948	0.945752
Indoxyl sulfate	s__Coprococcus_catus	-0.0167355	0.0340617	-0.49133	0.624219	0.945752
Indoxyl	s__Parabacteroides_sp_CAG_409	0.0177686	0.0361969	0.490887	0.624531	0.945752
Tryptophan	s__Agathobaculum_butyriciproducens	-0.0185923	0.0379816	-0.489508	0.625503	0.946622
Picolinic acid	s__Oscillibacter_sp_PC13	0.0247681	0.0508382	0.487195	0.627136	0.948328
Indole-3-acetaldehyde	s__Streptococcus_parasanguinis	-0.0213217	0.0438261	-0.486507	0.627622	0.948328
Picolinic acid	s__Prevotella_sp_885	-0.0101522	0.0209053	-0.485626	0.628244	0.948328
Indole-3-carboxaldehyde	s__Prevotella_copri	-0.0107748	0.0222104	-0.485124	0.628599	0.948328
Platelet serotonin	s__Roseburia_hominis	0.013781	0.0284095	0.485085	0.628626	0.948328
3-Hydroxyanthranilic acid	s__Mitsuokella_jalaludinii	0.014952	0.0308998	0.483888	0.629473	0.948915
Indoxyl	s__Bacteroides_caccae	-0.0140042	0.0289998	-0.482908	0.630166	0.948915
Indole-3-acetate	s__Odoribacter_splanchnicus	0.0134958	0.0279654	0.482589	0.630393	0.948915
Indoxyl sulfate	s__Eubacterium_eligens	-0.0144193	0.0298984	-0.482277	0.630613	0.948915
3-Methyldioxyindole	s__Coprococcus_comes	0.0144358	0.0300238	0.480812	0.631651	0.949875
3-Methyldioxyindole	s__Dorea_formicigenerans	0.0162188	0.0339701	0.477443	0.634039	0.952863
Tryptophan	s__Blautia_wexlerae	-0.0170037	0.0357648	-0.475432	0.635467	0.95439
Anthranilate	s__Dorea_longicatena	0.015694	0.0330483	0.474881	0.635858	0.95439
2-Amino-3-carboxymuconic acid semialdehyde	s__Olsenella_scatoligenes	0.0202149	0.0426575	0.473888	0.636564	0.954461
Indoleacetyl glutamine	s__Clostridium_sp_CAG_58	0.0164893	0.0348109	0.473683	0.636709	0.954461
2-Oxoadipate	s__Eubacterium_sp_CAG_180	-0.010507	0.0222915	-0.471345	0.638373	0.955521
5-Hydroxyindoleacetate	s__Roseburia_faecis	0.01435	0.0304525	0.471226	0.638457	0.955521
Indoleacetyl glutamine	s__Prevotella_sp_885	-0.00980255	0.0208499	-0.470149	0.639223	0.955521
Picolinic acid	s__Ruminococcus_bromii	-0.0117983	0.0252769	-0.466761	0.641638	0.955521
Indole-3-acetaldehyde	s__Bacteroides_uniformis	-0.0111599	0.023933	-0.466297	0.641969	0.955521
Indole-3-ethanol	s__Blautia_wexlerae	0.0159835	0.0343883	0.464796	0.64304	0.955521
Indole-3-ethanol	s__Clostridium_sp_CAG_58	0.0153854	0.0331748	0.463767	0.643775	0.955521
Indoleacrylic acid	s__Catenibacterium_mitsuokai	-0.014084	0.0304218	-0.462956	0.644354	0.955521
Indoleacetyl glutamine	s__Pseudoflavonifractor_sp_An184	0.0167559	0.0361993	0.462879	0.644409	0.955521
Indole-3-carboxaldehyde	s__Coprococcus_eutactus	-0.0132698	0.0286861	-0.462585	0.644619	0.955521
Melatonin	s__Akkermansia_muciniphila	0.0115569	0.0250013	0.462251	0.644857	0.955521
Anthranilate	s__Akkermansia_muciniphila	0.0109309	0.0236586	0.462028	0.645017	0.955521
5-Hydroxyindoleacetate	s__Bilophila_wadsworthia	-0.0139684	0.0302957	-0.461069	0.645703	0.955521
Indoleacrylic acid	s__Bacteroides_xylanisolvens	-0.0152803	0.0331793	-0.460538	0.646083	0.955521
Indole-3-acetate	s__Parabacteroides_merdae	0.0108415	0.0235644	0.460078	0.646412	0.955521
Melatonin	s__Bifidobacterium_adolescentis	0.01082	0.0235358	0.459723	0.646666	0.955521
Anthranilate	s__Streptococcus_parasanguinis	0.0199417	0.0433896	0.459595	0.646757	0.955521
Picolinic acid	s__Acidaminococcus_fermentans	0.012746	0.0277639	0.459083	0.647124	0.955521
Indole-3-carboxaldehyde	s__Parasutterella_excrementihominis	0.0114024	0.0249041	0.457854	0.648003	0.955521
Indole-3-ethanol	s__Coprococcus_comes	0.0143036	0.031457	0.454704	0.650261	0.955521
Tryptophan	s__Bacteroides_stercoris	0.0119407	0.0262813	0.45434	0.650522	0.955521
4,6-Dihydroxyquinoline	s__Eubacterium_hallii	-0.0160126	0.0352598	-0.454133	0.65067	0.955521
2-Oxoadipate	s__Intestinimonas_butyriciproducens	-0.0126961	0.027988	-0.453626	0.651034	0.955521
Indoleacrylic acid	s__Sutterella_parvirubra	-0.0170534	0.0377147	-0.452167	0.652081	0.955521
Indole-3-acetate	s__Bacteroides_stercoris	0.0113824	0.0251775	0.452089	0.652138	0.955521
Picolinic acid	s__Prevotella_sp_CAG_520	-0.00861266	0.0190729	-0.451564	0.652514	0.955521
2-Oxoadipate	s__Eubacterium_eligens	0.0129672	0.0287333	0.451295	0.652708	0.955521
5-Methoxytryptamine	s__Oscillibacter_sp_57_20	0.0119044	0.0264342	0.450342	0.653392	0.955521
2-Oxoadipate	s__Ruminococcus_bicirculans	0.0151791	0.0337059	0.45034	0.653394	0.955521
Indoleacetyl glutamine	s__Megasphaera_elsdenii	0.0118977	0.0264509	0.449802	0.65378	0.955521
Indole-3-acetaldehyde	s__Eubacterium_rectale	0.0126384	0.0282141	0.447945	0.655116	0.955521
5-Hydroxyindoleacetate	s__Prevotella_sp_CAG_520	-0.00881871	0.0196876	-0.447931	0.655126	0.955521
Indole-3-ethanol	s__Eubacterium_hallii	-0.0164068	0.0366299	-0.447907	0.655143	0.955521
Platelet serotonin	s__Prevotella_sp_CAG_520	0.0084849	0.0189472	0.447819	0.655206	0.955521
5-Methoxyindoleacetate	s__Oscillibacter_sp_PC13	0.0216933	0.0484993	0.44729	0.655587	0.955521
Anthranilate	s__Coprococcus_eutactus	0.0127627	0.0285884	0.446428	0.656207	0.955521
3-Methyldioxyindole	s__Akkermansia_muciniphila	-0.00995131	0.0222943	-0.44636	0.656256	0.955521
Anthranilate	s__Prevotella_sp_AM42_24	-0.0110559	0.0248505	-0.444897	0.65731	0.955521
Platelet serotonin	s__Prevotella_sp_CAG_1092	0.0108344	0.0244731	0.442706	0.658889	0.955521
Picolinic acid	s__Parabacteroides_distasonis	0.0115993	0.0262027	0.442677	0.65891	0.955521
Indoxyl sulfate	s__Prevotella_sp_CAG_279	0.0104934	0.0237129	0.442518	0.659025	0.955521
3-Hydroxyanthranilic acid	s__Escherichia_coli	-0.0106793	0.0241512	-0.442186	0.659264	0.955521
Indole-3-acetate	s__Bacteroides_vulgatus	0.00991847	0.0225233	0.440366	0.660578	0.955521
Melatonin	s__Intestinimonas_butyriciproducens	0.0129445	0.029435	0.439765	0.661011	0.955521
4,6-Dihydroxyquinoline	s__Bacteroides_dorei	0.00995405	0.0227082	0.438347	0.662035	0.955521
5-Hydroxytryptophol	s__Bacteroides_caccae	0.0127805	0.029168	0.438168	0.662164	0.955521
Indoxyl sulfate	s__Oscillibacter_sp_PC13	0.0224179	0.0511949	0.437894	0.662363	0.955521
Tryptophan	s__Bacteroides_vulgatus	-0.0102905	0.0235112	-0.437683	0.662515	0.955521
Indoleacrylic acid	s__Firmicutes_bacterium_CAG_95	0.013358	0.0305596	0.437112	0.662928	0.955521
Melatonin	s__Flavonifractor_plautii	0.0126184	0.028888	0.436803	0.663151	0.955521
5-Hydroxytryptophol	s__Desulfovibrionaceae_bacterium	0.0111335	0.0255213	0.436244	0.663555	0.955521
Indoleacrylic acid	s__Lachnospira_pectinoschiza	-0.0127807	0.0293165	-0.435956	0.663764	0.955521
Indole-3-acetate	s__Olsenella_scatoligenes	-0.0185959	0.0426628	-0.43588	0.663819	0.955521
5-Hydroxyindoleacetate	s__Escherichia_coli	-0.0111664	0.0256195	-0.435855	0.663837	0.955521
Formyl-N-acetyl-5-methoxykynurenamine	s__Parabacteroides_merdae	-0.010369	0.0238015	-0.435643	0.66399	0.955521
Indole-3-ethanol	s__Bacteroides_caccae	-0.0121935	0.0280323	-0.434981	0.664469	0.955521
Indole-3-propionic acid	s__Brachyspira_sp_CAG_700	0.0103184	0.0237413	0.434619	0.664731	0.955521
Indoxyl sulfate	s__Bacteroides_stercoris	0.0116296	0.0267713	0.434406	0.664885	0.955521
Indole-3-acetate	s__Prevotella_sp_CAG_520	-0.00783962	0.018062	-0.434038	0.665151	0.955521
3-Methyldioxyindole	s__Anaeromassilibacillus_sp_An250	-0.0139568	0.0321687	-0.433864	0.665278	0.955521
3-Hydroxyanthranilic acid	s__Phascolarctobacterium_succinatutens	-0.00998201	0.0230216	-0.433594	0.665473	0.955521
5-Methoxyindoleacetate	s__Roseburia_faecis	0.0121986	0.0281445	0.433427	0.665594	0.955521
5-Methoxytryptamine	s__Gemmiger_formicilis	-0.0206465	0.0476372	-0.433411	0.665606	0.955521
2-Oxoadipate	s__Parabacteroides_distasonis	-0.010985	0.0253503	-0.433326	0.665667	0.955521
5-Hydroxyindoleacetate	s__Intestinimonas_butyriciproducens	0.0129238	0.0298648	0.432744	0.666088	0.955521
Indoxyl	s__Ruminococcus_lactaris	-0.0179718	0.0415438	-0.432599	0.666193	0.955521
5-Hydroxytryptophol	s__Phascolarctobacterium_succinatutens	0.0101195	0.0233955	0.432539	0.666237	0.955521
Indole-3-propionic acid	s__Catenibacterium_mitsuokai	-0.0124608	0.0288087	-0.432536	0.666239	0.955521
Tryptophan	s__Prevotella_sp_CAG_1092	-0.010532	0.0243526	-0.43248	0.66628	0.955521
Formyl-N-acetyl-5-methoxykynurenamine	s__Bacteroides_fragilis	0.0122534	0.0283799	0.431764	0.666798	0.955521
Indoxyl sulfate	s__Bifidobacterium_longum	-0.0111613	0.0258703	-0.431432	0.667039	0.955521
4,6-Dihydroxyquinoline	s__Parabacteroides_distasonis	-0.0103375	0.0239725	-0.431224	0.66719	0.955521
2-Oxoadipate	s__Blautia_obeum	0.0153623	0.0356446	0.430984	0.667363	0.955521
Indole-3-acetaldehyde	s__Firmicutes_bacterium_CAG_791	-0.0102916	0.0238904	-0.430783	0.667509	0.955521
2-Amino-3-carboxymuconic acid semialdehyde	s__Phascolarctobacterium_succinatutens	0.00964916	0.0224041	0.430688	0.667578	0.955521
Indole-3-ethanol	s__Escherichia_coli	0.0101213	0.0235887	0.429073	0.668749	0.955563
Indoleacrylic acid	s__Parabacteroides_merdae	-0.0106827	0.0248997	-0.42903	0.668781	0.955563
2-Amino-3-carboxymuconic acid semialdehyde	s__Bacteroides_thetaiotaomicron	-0.0109679	0.0255672	-0.428984	0.668814	0.955563
Indoxyl	s__Prevotella_sp_CAG_520	-0.00802277	0.0187576	-0.427707	0.66974	0.956312
Platelet serotonin	s__Akkermansia_muciniphila	0.0103986	0.0244153	0.425904	0.671049	0.957427
Melatonin	s__Eubacterium_sp_CAG_38	0.0144935	0.0340773	0.425313	0.671479	0.957427
Tryptophan	s__Anaeromassilibacillus_sp_An250	0.0148763	0.0350525	0.4244	0.672142	0.957427
Indole-3-acetate	s__Slackia_isoflavoniconvertens	0.014341	0.0338951	0.423099	0.673088	0.957427
2-Amino-3-carboxymuconic acid semialdehyde	s__Bacteroides_caccae	0.0118117	0.0279334	0.422852	0.673268	0.957427
4,6-Dihydroxyquinoline	s__Barnesiella_intestinihominis	-0.0113515	0.0268482	-0.422804	0.673303	0.957427
Picolinic acid	s__Coprococcus_catus	-0.0143066	0.0338417	-0.42275	0.673342	0.957427
Indole-3-carboxaldehyde	s__Dorea_formicigenerans	-0.0152406	0.0361857	-0.421179	0.674485	0.958479
Picolinic acid	s__Gemmiger_formicilis	-0.0199679	0.0475196	-0.420204	0.675195	0.958631
Indole-3-acetaldehyde	s__Prevotella_sp_CAG_1092	0.0100502	0.023962	0.419424	0.675763	0.958631
Indoxyl	s__Ruminococcus_bromii	0.0104186	0.0248615	0.419066	0.676024	0.958631
Indole-3-propionic acid	s__Bacteroides_thetaiotaomicron	-0.01071	0.0255768	-0.41874	0.676261	0.958631
Picolinic acid	s__Slackia_isoflavoniconvertens	-0.0149703	0.0357955	-0.418218	0.676642	0.958631
3-Methyldioxyindole	s__Clostridium_sp_CAG_58	0.0132301	0.0316731	0.417709	0.677013	0.958631
Formyl-N-acetyl-5-methoxykynurenamine	s__Streptococcus_parasanguinis	-0.0179738	0.0431092	-0.416936	0.677576	0.958849
Indoleacetyl glutamine	s__Oscillibacter_sp_57_20	0.0109262	0.0262996	0.415453	0.678658	0.958849
Indoxyl sulfate	s__Ruminococcus_bromii	-0.01057	0.0254542	-0.415255	0.678802	0.958849
Indole-3-acetate	s__Acidaminococcus_fermentans	0.0109147	0.0262953	0.415082	0.678929	0.958849
Indoleacrylic acid	s__Parabacteroides_distasonis	0.0108417	0.0262177	0.413527	0.680064	0.958849
Indoleacetyl glutamine	s__Eubacterium_ramulus	-0.0164646	0.0398201	-0.413473	0.680103	0.958849
Indoleacetyl glutamine	s__Eubacterium_sp_CAG_38	0.0137584	0.0334055	0.411861	0.681281	0.958849
3-Methyldioxyindole	s__Eubacterium_eligens	0.0110899	0.0269479	0.411529	0.681523	0.958849
3-Hydroxyanthranilic acid	s__Blautia_wexlerae	0.0144721	0.035218	0.410929	0.681962	0.958849
Anthranilate	s__Roseburia_intestinalis	-0.0111038	0.0270301	-0.410792	0.682062	0.958849
3-Hydroxyanthranilic acid	s__Firmicutes_bacterium_CAG_94	0.0142422	0.034698	0.410461	0.682304	0.958849
Anthranilate	s__Firmicutes_bacterium_CAG_170	-0.00897415	0.0218665	-0.410406	0.682344	0.958849
Formyl-N-acetyl-5-methoxykynurenamine	s__Paraprevotella_xylaniphila	-0.0104596	0.0254918	-0.410312	0.682413	0.958849
2-Oxoadipate	s__Eubacterium_hallii	0.0152638	0.0372935	0.409289	0.683161	0.959333
4,6-Dihydroxyquinoline	s__Bacteroides_sp_CAG_530	0.0110583	0.0270557	0.408724	0.683575	0.959346
3-Methyldioxyindole	s__Roseburia_inulinivorans	0.0110544	0.0272616	0.405495	0.685939	0.959714
Picolinic acid	s__Catenibacterium_mitsuokai	0.0123203	0.0304153	0.40507	0.68625	0.959714
Indole-3-acetate	s__Eubacterium_siraeum	0.00874547	0.0216106	0.404685	0.686532	0.959714
5-Methoxyindoleacetate	s__Ruthenibacterium_lactatiformans	0.0138412	0.03423	0.404359	0.686771	0.959714
5-Hydroxytryptophol	s__Blautia_wexlerae	-0.014472	0.0357908	-0.404351	0.686777	0.959714
Indole-3-acetaldehyde	s__Desulfovibrio_piger	-0.00822445	0.0203427	-0.404295	0.686818	0.959714
2-Oxoadipate	s__Alistipes_putredinis	-0.00820677	0.0203357	-0.403566	0.687353	0.959714
Melatonin	s__Anaerostipes_hadrus	0.0166431	0.0413099	0.402884	0.687853	0.959714
Indoleacrylic acid	s__Prevotella_sp_AM42_24	-0.0104044	0.0258282	-0.402832	0.687891	0.959714
Indole-3-ethanol	s__Eubacterium_siraeum	0.00871668	0.0216892	0.40189	0.688582	0.959714
Indole-3-acetaldehyde	s__Gemmiger_formicilis	0.0185455	0.0462187	0.401257	0.689047	0.959714
Indole-3-acetaldehyde	s__Alistipes_indistinctus	-0.012365	0.0308355	-0.400998	0.689237	0.959714
Platelet serotonin	s__Bacteroides_fragilis	-0.0118215	0.0294825	-0.400968	0.689258	0.959714
Melatonin	s__Eubacterium_hallii	-0.0156693	0.0392207	-0.399516	0.690325	0.959714
4,6-Dihydroxyquinoline	s__Ruminococcus_torques	-0.0112732	0.0283024	-0.398314	0.691208	0.959714
3-Hydroxyanthranilic acid	s__Gemmiger_formicilis	0.0184114	0.0462443	0.398134	0.69134	0.959714
Platelet serotonin	s__Lachnospira_pectinoschiza	-0.0115894	0.0291138	-0.398073	0.691385	0.959714
Picolinic acid	s__Bacteroides_dorei	0.00983755	0.0248261	0.396259	0.692718	0.959714
Indoleacetyl glutamine	s__Anaerostipes_hadrus	-0.0160286	0.0404945	-0.395823	0.693039	0.959714
Indole-3-acetaldehyde	s__Prevotella_sp_CAG_5226	0.00778957	0.0197607	0.394195	0.694236	0.959714
3-Methyldioxyindole	s__Dorea_longicatena	-0.0122763	0.0311509	-0.394091	0.694313	0.959714
5-Methoxytryptamine	s__Ruthenibacterium_lactatiformans	0.0141716	0.0359792	0.393882	0.694467	0.959714
3-Hydroxyanthranilic acid	s__Bacteroides_xylanisolvens	0.0126556	0.0322804	0.392052	0.695815	0.959714
Indoleacrylic acid	s__Firmicutes_bacterium_CAG_94	-0.0139762	0.0356767	-0.391745	0.696041	0.959714
Anthranilate	s__Desulfovibrionaceae_bacterium	0.00972137	0.0248513	0.391182	0.696455	0.959714
3-Methyldioxyindole	s__Lachnospira_pectinoschiza	0.0103845	0.0265877	0.390575	0.696903	0.959714
Indoleacrylic acid	s__Mitsuokella_jalaludinii	-0.0123953	0.0317815	-0.390017	0.697314	0.959714
Indoleacrylic acid	s__Prevotella_stercorea	0.00855452	0.0219502	0.389725	0.697529	0.959714
2-Oxoadipate	s__Mitsuokella_multacida	-0.011937	0.030641	-0.389577	0.697639	0.959714
Indole-3-acetate	s__Ruminococcus_bromii	0.0093138	0.023943	0.388999	0.698065	0.959714
Platelet serotonin	s__Parasutterella_excrementihominis	-0.00992661	0.0256146	-0.387537	0.699143	0.959714
Indole-3-propionic acid	s__Holdemanella_biformis	-0.013055	0.0337128	-0.387241	0.699361	0.959714
Platelet serotonin	s__Eubacterium_hallii	0.0148231	0.0382973	0.387054	0.699499	0.959714
Anthranilate	s__Bacteroides_stercoris	0.00990848	0.0256047	0.386978	0.699555	0.959714
Indole-3-acetate	s__Catenibacterium_mitsuokai	-0.0111452	0.0288031	-0.386946	0.69958	0.959714
5-Hydroxyindoleacetate	s__Bacteroides_thetaiotaomicron	-0.0107676	0.0278734	-0.386305	0.700052	0.959714
2-Amino-3-carboxymuconic acid semialdehyde	s__Roseburia_intestinalis	0.0102538	0.0265896	0.385632	0.700549	0.959714
Formyl-N-acetyl-5-methoxykynurenamine	s__Odoribacter_splanchnicus	0.0108956	0.0282551	0.385614	0.700562	0.959714
Indoleacetyl glutamine	s__Holdemanella_biformis	0.0136455	0.0354924	0.384462	0.701413	0.959714
Platelet serotonin	s__Anaeromassilibacillus_sp_An250	0.0135392	0.0352329	0.384278	0.70155	0.959714
Indoleacrylic acid	s__Slackia_isoflavoniconvertens	-0.0137503	0.0358164	-0.383911	0.701821	0.959714
Anthranilate	s__Prevotella_sp_CAG_520	-0.00704504	0.0183674	-0.383562	0.702078	0.959714
2-Oxoadipate	s__Prevotella_sp_AM42_24	0.00953427	0.0249776	0.381713	0.703446	0.959714
Indole-3-ethanol	s__Phascolarctobacterium_succinatutens	0.00857897	0.0224888	0.381478	0.703619	0.959714
5-Methoxyindoleacetate	s__Butyricimonas_synergistica	-0.0157677	0.0414196	-0.380681	0.704209	0.959714
Indole-3-carboxaldehyde	s__Eubacterium_rectale	-0.0106593	0.0280346	-0.380221	0.70455	0.959714
5-Hydroxytryptophol	s__Bacteroides_xylanisolvens	-0.0124447	0.0328061	-0.37934	0.705201	0.959714
Picolinic acid	s__Lachnospira_pectinoschiza	-0.0110997	0.0293096	-0.378705	0.705672	0.959714
Indoleacrylic acid	s__Desulfovibrionaceae_bacterium	0.00977564	0.0258258	0.378522	0.705807	0.959714
5-Methoxyindoleacetate	s__Eubacterium_siraeum	0.00823032	0.0217701	0.378056	0.706152	0.959714
Indoleacrylic acid	s__Bacteroides_thetaiotaomicron	-0.0102079	0.0270166	-0.377836	0.706315	0.959714
5-Hydroxyindoleacetate	s__Parabacteroides_merdae	-0.00969783	0.0256952	-0.377418	0.706625	0.959714
4,6-Dihydroxyquinoline	s__Sutterella_parvirubra	-0.0130114	0.0344976	-0.377168	0.70681	0.959714
5-Methoxytryptamine	s__Odoribacter_splanchnicus	0.0111609	0.0296202	0.376801	0.707082	0.959714
Indoxyl sulfate	s__Mitsuokella_multacida	-0.0120151	0.0318893	-0.376774	0.707102	0.959714
5-Methoxytryptamine	s__Ruminococcus_bromii	-0.00954409	0.0253499	-0.376493	0.70731	0.959714
4,6-Dihydroxyquinoline	s__Clostridium_sp_CAG_58	0.0120201	0.031946	0.376264	0.70748	0.959714
Indoleacetyl glutamine	s__Alistipes_putredinis	-0.00788366	0.0209652	-0.376036	0.707649	0.959714
Indoxyl sulfate	s__Coprococcus_comes	-0.0125163	0.0333354	-0.375467	0.708071	0.959714
Indole-3-acetaldehyde	s__Prevotella_sp_CAG_279	-0.00859821	0.0229122	-0.375267	0.708219	0.959714
5-Hydroxyindoleacetate	s__Brachyspira_sp_CAG_700	0.00968893	0.0258758	0.374439	0.708833	0.959714
5-Methoxyindoleacetate	s__Anaeromassilibacillus_sp_An250	-0.0126534	0.0338309	-0.374019	0.709145	0.959714
5-Methoxytryptamine	s__Eubacterium_sp_CAG_180	-0.00863894	0.0231092	-0.373831	0.709283	0.959714
5-Methoxyindoleacetate	s__Coprococcus_comes	0.011753	0.0315818	0.372146	0.710534	0.960233
Indoleacrylic acid	s__Butyricimonas_virosa	0.011079	0.0298182	0.371551	0.710976	0.960233
Melatonin	s__Ruminococcus_lactaris	0.0159251	0.0429911	0.370427	0.711811	0.960233
Indole-3-acetate	s__Paraprevotella_xylaniphila	0.00934917	0.0252442	0.370349	0.711869	0.960233
2-Oxoadipate	s__Oscillibacter_sp_PC13	0.0182218	0.0492059	0.370317	0.711893	0.960233
2-Oxoadipate	s__Coprococcus_catus	-0.0121176	0.0327461	-0.370048	0.712092	0.960233
4,6-Dihydroxyquinoline	s__Alistipes_indistinctus	0.0107051	0.0290093	0.369025	0.712852	0.960596
5-Hydroxyindoleacetate	s__Butyricimonas_virosa	-0.0113399	0.0307651	-0.368598	0.71317	0.960596
5-Methoxytryptamine	s__Acidaminococcus_fermentans	-0.0102358	0.0278441	-0.367611	0.713904	0.96104
2-Amino-3-carboxymuconic acid semialdehyde	s__Bacteroides_sp_CAG_530	-0.0102672	0.0280101	-0.366555	0.714689	0.961552
Indoxyl	s__Holdemanella_biformis	-0.0127584	0.0349999	-0.364525	0.716199	0.962982
5-Methoxyindoleacetate	s__Flavonifractor_plautii	0.00986203	0.0270907	0.364037	0.716562	0.962982
3-Hydroxyanthranilic acid	s__Butyricimonas_synergistica	-0.0153538	0.0422583	-0.363332	0.717087	0.963143
5-Methoxyindoleacetate	s__Akkermansia_muciniphila	-0.00849928	0.0234485	-0.362466	0.717732	0.963464
5-Hydroxytryptophol	s__Coprococcus_comes	-0.0118242	0.0327437	-0.361113	0.718741	0.964273
Indoleacrylic acid	s__Anaerostipes_hadrus	-0.014625	0.0406287	-0.359968	0.719594	0.964874
Indole-3-acetate	s__Oscillibacter_sp_57_20	0.00897155	0.024977	0.359193	0.720172	0.965104
Indoxyl sulfate	s__Brachyspira_sp_CAG_700	-0.00902528	0.0252402	-0.357575	0.721379	0.965648
Indole-3-acetate	s__Megasphaera_elsdenii	0.00894753	0.0251245	0.356128	0.722459	0.965648
Melatonin	s__Ruminococcus_bromii	-0.00914629	0.0257276	-0.355505	0.722924	0.965648
4,6-Dihydroxyquinoline	s__Parasutterella_excrementihominis	-0.00838589	0.023592	-0.355455	0.722962	0.965648
Tryptophan	s__Prevotella_sp_CAG_279	-0.00827427	0.0232886	-0.355294	0.723082	0.965648
3-Hydroxyanthranilic acid	s__Alistipes_indistinctus	0.0109586	0.0308574	0.355137	0.723199	0.965648
Indoleacrylic acid	s__Anaeromassilibacillus_sp_An250	-0.012569	0.0354872	-0.354183	0.723912	0.965648
Indoxyl sulfate	s__Roseburia_faecis	-0.0105148	0.0297164	-0.353837	0.72417	0.965648
5-Hydroxytryptophol	s__Lachnospira_pectinoschiza	-0.0102369	0.0289863	-0.353163	0.724674	0.965648
4,6-Dihydroxyquinoline	s__Prevotella_sp_AM42_24	0.00832664	0.0236223	0.352491	0.725176	0.965648
5-Methoxyindoleacetate	s__Mitsuokella_jalaludinii	0.0106768	0.0303042	0.352322	0.725303	0.965648
5-Methoxytryptamine	s__Alistipes_finegoldii	0.00880178	0.0249966	0.352118	0.725455	0.965648
2-Oxoadipate	s__Oscillibacter_sp_57_20	0.008968	0.0255184	0.351432	0.725968	0.96579
5-Hydroxytryptophol	s__Firmicutes_bacterium_CAG_83	-0.0106409	0.0303772	-0.350294	0.72682	0.966382
2-Oxoadipate	s__Butyricimonas_virosa	0.0100844	0.0288361	0.349714	0.727254	0.966417
4,6-Dihydroxyquinoline	s__Dorea_longicatena	0.0109449	0.0314194	0.348348	0.728276	0.967236
5-Methoxyindoleacetate	s__Prevotella_sp_CAG_520	-0.00631792	0.0181995	-0.347149	0.729174	0.967841
Indole-3-ethanol	s__Ruthenibacterium_lactatiformans	0.011789	0.034113	0.345586	0.730345	0.967841
Indole-3-acetaldehyde	s__Coprococcus_eutactus	-0.0099658	0.0288905	-0.34495	0.730822	0.967841
5-Methoxyindoleacetate	s__Barnesiella_intestinihominis	0.00963145	0.0280002	0.343978	0.731551	0.967841
5-Hydroxytryptophol	s__Oscillibacter_sp_CAG_241	0.00950108	0.0277092	0.342885	0.73237	0.967841
5-Hydroxytryptophol	s__Eubacterium_rectale	-0.00982922	0.0286993	-0.342491	0.732666	0.967841
3-Methyldioxyindole	s__Bacteroides_fragilis	0.00921518	0.0269292	0.3422	0.732884	0.967841
Melatonin	s__Fusicatenibacter_saccharivorans	-0.0126999	0.037224	-0.341175	0.733654	0.967841
5-Hydroxytryptophol	s__Roseburia_inulinivorans	-0.0101393	0.0297238	-0.341116	0.733698	0.967841
5-Hydroxyindoleacetate	s__Firmicutes_bacterium_CAG_170	0.00799623	0.0234501	0.34099	0.733793	0.967841
Indoleacetyl glutamine	s__Barnesiella_intestinihominis	0.0099743	0.0292761	0.340697	0.734012	0.967841
2-Amino-3-carboxymuconic acid semialdehyde	s__Butyricimonas_synergistica	0.0140108	0.0411274	0.340668	0.734034	0.967841
3-Methyldioxyindole	s__Bacteroides_xylanisolvens	-0.0102308	0.0300994	-0.339901	0.73461	0.967841
5-Hydroxytryptophol	s__Olsenella_scatoligenes	0.0151393	0.0445687	0.339685	0.734772	0.967841
Picolinic acid	s__Bacteroides_fragilis	0.0100587	0.0296851	0.338845	0.735403	0.967841
2-Oxoadipate	s__Bacteroides_fragilis	0.00972106	0.0287184	0.338496	0.735665	0.967841
Indole-3-acetate	s__Bacteroides_thetaiotaomicron	0.00865073	0.0255746	0.338254	0.735847	0.967841
Indoleacrylic acid	s__Firmicutes_bacterium_CAG_83	0.010387	0.030734	0.337965	0.736064	0.967841
Indoleacetyl glutamine	s__Parabacteroides_distasonis	-0.00879456	0.0261417	-0.336419	0.737226	0.968505
Tryptophan	s__Firmicutes_bacterium_CAG_94	-0.0118365	0.0352556	-0.335734	0.737741	0.968505
Indoleacetyl glutamine	s__Bacteroides_uniformis	-0.00822581	0.0245538	-0.335012	0.738284	0.968505
Indole-3-acetaldehyde	s__Parasutterella_excrementihominis	0.00837524	0.0250819	0.333915	0.739109	0.968505
2-Amino-3-carboxymuconic acid semialdehyde	s__Lawsonibacter_asaccharolyticus	-0.010347	0.0310681	-0.333043	0.739766	0.968505
Tryptophan	s__Dorea_formicigenerans	-0.0123168	0.0370346	-0.332576	0.740117	0.968505
Melatonin	s__Roseburia_faecis	-0.00997964	0.030031	-0.332311	0.740317	0.968505
5-Hydroxytryptophol	s__Desulfovibrio_piger	0.00684991	0.0206896	0.33108	0.741244	0.968505
Tryptophan	s__Parabacteroides_distasonis	0.00857715	0.0259108	0.331026	0.741285	0.968505
5-Hydroxyindoleacetate	s__Desulfovibrionaceae_bacterium	-0.00881315	0.0266499	-0.330701	0.74153	0.968505
Anthranilate	s__Olsenella_scatoligenes	-0.0143376	0.0433922	-0.330419	0.741741	0.968505
Indole-3-acetate	s__Bacteroides_xylanisolvens	0.010377	0.0314196	0.330271	0.741853	0.968505
Indoleacetyl glutamine	s__Blautia_wexlerae	-0.0119234	0.0361041	-0.330251	0.741868	0.968505
Indole-3-ethanol	s__Coprococcus_eutactus	-0.00926186	0.0282331	-0.32805	0.743527	0.970031
Indole-3-acetate	s__Butyricimonas_virosa	0.00924764	0.028227	0.327617	0.743854	0.970031
Indoxyl	s__Sutterella_parvirubra	-0.0121077	0.037088	-0.326459	0.744727	0.970637
Indoleacrylic acid	s__Eubacterium_eligens	-0.0096582	0.029728	-0.324885	0.745914	0.971356
2-Oxoadipate	s__Collinsella_aerofaciens	0.0127014	0.0391889	0.324106	0.746503	0.971356
2-Oxoadipate	s__Firmicutes_bacterium_CAG_791	0.00770512	0.0237738	0.324102	0.746505	0.971356
2-Amino-3-carboxymuconic acid semialdehyde	s__Parasutterella_excrementihominis	0.00784197	0.0244231	0.321088	0.748782	0.972927
Indoleacetyl glutamine	s__Bacteroides_sp_CAG_530	0.00946296	0.0295027	0.32075	0.749038	0.972927
Anthranilate	s__Odoribacter_splanchnicus	0.00911736	0.0284502	0.320467	0.749251	0.972927
5-Methoxyindoleacetate	s__Catenibacterium_mitsuokai	-0.00929167	0.0290193	-0.320189	0.749462	0.972927
4,6-Dihydroxyquinoline	s__Eubacterium_ramulus	-0.0116588	0.0365406	-0.319064	0.750312	0.972927
3-Hydroxyanthranilic acid	s__Bacteroides_caccae	-0.00915716	0.0287142	-0.318907	0.750431	0.972927
5-Hydroxytryptophol	s__Mitsuokella_multacida	-0.009966	0.0313279	-0.318119	0.751026	0.972927
2-Amino-3-carboxymuconic acid semialdehyde	s__Ruthenibacterium_lactatiformans	0.0108013	0.033994	0.317741	0.751312	0.972927
Picolinic acid	s__Bacteroides_caccae	-0.00936711	0.0295087	-0.317435	0.751544	0.972927
Indole-3-acetaldehyde	s__Coprococcus_catus	-0.0104401	0.032925	-0.317087	0.751807	0.972927
Indole-3-acetate	s__Prevotella_sp_AM42_24	-0.00773527	0.0244536	-0.316325	0.752384	0.973143
2-Amino-3-carboxymuconic acid semialdehyde	s__Eubacterium_sp_CAG_180	0.00687794	0.0218327	0.31503	0.753364	0.97327
Indoleacetyl glutamine	s__Prevotella_sp_CAG_5226	-0.00636567	0.0202686	-0.314066	0.754094	0.97327
Formyl-N-acetyl-5-methoxykynurenamine	s__Bacteroides_sp_CAG_530	0.00883363	0.0282928	0.312222	0.755491	0.97327
Indoxyl sulfate	s__Prevotella_sp_885	-0.00657135	0.0210613	-0.312011	0.755651	0.97327
5-Methoxyindoleacetate	s__Bacteroides_xylanisolvens	-0.00987426	0.0316501	-0.311981	0.755673	0.97327
Indoleacrylic acid	s__Eubacterium_hallii	-0.0120292	0.0385794	-0.311804	0.755808	0.97327
Platelet serotonin	s__Dorea_formicigenerans	0.0115813	0.0372219	0.311142	0.75631	0.97327
Indoxyl	s__Desulfovibrio_piger	0.00638809	0.0205756	0.310469	0.75682	0.97327
3-Methyldioxyindole	s__Coprococcus_catus	-0.00953272	0.0307123	-0.310388	0.756881	0.97327
5-Hydroxytryptophol	s__Prevotella_sp_CAG_279	-0.00720283	0.023302	-0.309108	0.757852	0.97327
Platelet serotonin	s__Butyricimonas_virosa	0.00909973	0.0296138	0.30728	0.759239	0.97327
2-Oxoadipate	s__Olsenella_scatoligenes	0.0133766	0.0436064	0.306758	0.759635	0.97327
Indole-3-acetaldehyde	s__Prevotella_sp_CAG_520	-0.00566261	0.0185592	-0.305111	0.760885	0.97327
3-Methyldioxyindole	s__Ruthenibacterium_lactatiformans	0.00993163	0.0325666	0.304963	0.760998	0.97327
2-Oxoadipate	s__Parabacteroides_merdae	0.00734548	0.0240882	0.304941	0.761015	0.97327
Anthranilate	s__Bilophila_wadsworthia	0.0086149	0.028273	0.304704	0.761195	0.97327
Indole-3-ethanol	s__Coprococcus_catus	0.00979116	0.0321752	0.304307	0.761496	0.97327
Indoleacetyl glutamine	s__Bacteroides_thetaiotaomicron	0.00819375	0.0269373	0.304179	0.761594	0.97327
Indoleacetyl glutamine	s__Gemmiger_formicilis	0.0144208	0.0474093	0.304177	0.761595	0.97327
Formyl-N-acetyl-5-methoxykynurenamine	s__Pseudoflavonifractor_sp_An184	-0.0105627	0.034734	-0.304103	0.761651	0.97327
Indole-3-carboxaldehyde	s__Intestinimonas_butyriciproducens	0.0084984	0.0279647	0.303897	0.761807	0.97327
Anthranilate	s__Intestinimonas_butyriciproducens	0.00845681	0.0278676	0.303464	0.762137	0.97327
5-Hydroxytryptophol	s__Streptococcus_parasanguinis	-0.0134486	0.0445929	-0.301587	0.763563	0.97327
Platelet serotonin	s__Lawsonibacter_asaccharolyticus	0.00981298	0.0325943	0.301065	0.763961	0.97327
5-Hydroxyindoleacetate	s__Pseudoflavonifractor_sp_An184	0.0112821	0.0374894	0.300942	0.764054	0.97327
Platelet serotonin	s__Bacteroides_sp_CAG_530	-0.00879539	0.0293895	-0.29927	0.765326	0.97327
Indole-3-acetaldehyde	s__Ruthenibacterium_lactatiformans	0.0104173	0.0349144	0.298367	0.766013	0.97327
Anthranilate	s__Parabacteroides_distasonis	0.00752747	0.0252394	0.298242	0.766108	0.97327
5-Methoxyindoleacetate	s__Blautia_wexlerae	0.0102729	0.0345344	0.29747	0.766695	0.97327
Indole-3-acetate	s__Gemmiger_formicilis	0.0133647	0.0450167	0.296883	0.767143	0.97327
5-Methoxytryptamine	s__Eubacterium_sp_CAG_38	-0.0099578	0.0335944	-0.296413	0.7675	0.97327
Indoleacrylic acid	s__Bifidobacterium_adolescentis	-0.00683638	0.0231578	-0.295209	0.768418	0.97327
Anthranilate	s__Bacteroides_sp_CAG_530	0.00840475	0.0284833	0.295076	0.768518	0.97327
Indole-3-acetate	s__Bacteroides_caccae	-0.00823292	0.0279445	-0.294616	0.768869	0.97327
Anthranilate	s__Blautia_obeum	0.0104493	0.0354888	0.294439	0.769004	0.97327
5-Hydroxyindoleacetate	s__Prevotella_sp_AM42_24	0.00783678	0.0266577	0.293978	0.769355	0.97327
Anthranilate	s__Alistipes_shahii	0.00727485	0.0249659	0.291391	0.771327	0.97327
Indoleacrylic acid	s__Alistipes_putredinis	-0.00612669	0.0210376	-0.291225	0.771453	0.97327
Picolinic acid	s__Blautia_obeum	-0.010708	0.0368623	-0.290487	0.772017	0.97327
Indoxyl	s__Dorea_longicatena	-0.00977434	0.033779	-0.289361	0.772876	0.97327
Melatonin	s__Ruthenibacterium_lactatiformans	0.0105588	0.0365249	0.289084	0.773087	0.97327
Platelet serotonin	s__Roseburia_intestinalis	0.00806334	0.0279017	0.288991	0.773158	0.97327
2-Oxoadipate	s__Bacteroides_caccae	-0.00824387	0.0285501	-0.288751	0.773341	0.97327
5-Methoxyindoleacetate	s__Brachyspira_sp_CAG_700	0.00689978	0.0239173	0.288485	0.773544	0.97327
Indole-3-acetate	s__Bacteroides_dorei	0.00678224	0.0235168	0.2884	0.773609	0.97327
5-Hydroxyindoleacetate	s__Eubacterium_eligens	0.00882046	0.030675	0.287545	0.774262	0.97327
Tryptophan	s__Collinsella_aerofaciens	0.0114713	0.0400449	0.286461	0.77509	0.97327
Indole-3-ethanol	s__Dorea_longicatena	0.00932628	0.0326456	0.285682	0.775684	0.97327
Tryptophan	s__Roseburia_faecis	-0.00833025	0.029181	-0.285468	0.775848	0.97327
Indole-3-carboxaldehyde	s__Firmicutes_bacterium_CAG_110	0.00637895	0.0223638	0.285236	0.776025	0.97327
Indole-3-acetate	s__Intestinimonas_butyriciproducens	-0.00781656	0.0274111	-0.28516	0.776083	0.97327
Tryptophan	s__Pseudoflavonifractor_sp_An184	-0.0102363	0.0359017	-0.28512	0.776114	0.97327
3-Hydroxyanthranilic acid	s__Firmicutes_bacterium_CAG_791	0.00681639	0.0239152	0.285023	0.776188	0.97327
Indoleacrylic acid	s__Roseburia_faecis	0.00841784	0.0295353	0.285009	0.776199	0.97327
Anthranilate	s__Megasphaera_elsdenii	0.00727815	0.0255498	0.284862	0.776311	0.97327
Indoleacetyl glutamine	s__Roseburia_hominis	0.00811725	0.0285416	0.2844	0.776664	0.97327
Anthranilate	s__Firmicutes_bacterium_CAG_791	-0.00671748	0.0236614	-0.2839	0.777046	0.97327
Anthranilate	s__Flavonifractor_plautii	0.00775968	0.0273509	0.283708	0.777193	0.97327
Indole-3-propionic acid	s__Roseburia_intestinalis	-0.00753532	0.0266071	-0.283207	0.777576	0.97327
Picolinic acid	s__Barnesiella_intestinihominis	-0.0083099	0.029361	-0.283025	0.777715	0.97327
Indoxyl	s__Bifidobacterium_longum	-0.00710333	0.0252812	-0.280973	0.779284	0.97327
2-Amino-3-carboxymuconic acid semialdehyde	s__Megasphaera_elsdenii	0.00705299	0.0251312	0.280647	0.779534	0.97327
Anthranilate	s__Bacteroides_xylanisolvens	0.00895446	0.0319491	0.280273	0.77982	0.97327
2-Oxoadipate	s__Bacteroides_cellulosilyticus	-0.00855317	0.0305325	-0.280133	0.779927	0.97327
Indole-3-ethanol	s__Prevotella_sp_AM42_24	0.00687514	0.0245448	0.280105	0.779948	0.97327
Anthranilate	s__Eubacterium_sp_CAG_38	0.00903266	0.0322629	0.279971	0.780051	0.97327
Indole-3-carboxaldehyde	s__Mitsuokella_jalaludinii	0.00858498	0.030701	0.279631	0.78031	0.97327
Tryptophan	s__Paraprevotella_xylaniphila	0.00734935	0.0263587	0.27882	0.780931	0.97327
Anthranilate	s__Ruthenibacterium_lactatiformans	0.00962877	0.0345644	0.278575	0.781119	0.97327
Indoxyl	s__Alistipes_putredinis	0.00575967	0.0206791	0.278526	0.781156	0.97327
Platelet serotonin	s__Bacteroides_thetaiotaomicron	-0.0074427	0.0268342	-0.277358	0.78205	0.973588
2-Amino-3-carboxymuconic acid semialdehyde	s__Roseburia_hominis	-0.00749662	0.0271023	-0.276605	0.782628	0.973588
Indoleacrylic acid	s__Roseburia_inulinivorans	-0.00831428	0.0300774	-0.276429	0.782762	0.973588
5-Methoxytryptamine	s__Roseburia_inulinivorans	0.00831457	0.0301398	0.275867	0.783192	0.973588
Indoleacrylic acid	s__Eubacterium_sp_CAG_38	0.00923727	0.0335269	0.275519	0.783459	0.973588
Anthranilate	s__Slackia_isoflavoniconvertens	0.00945145	0.0344784	0.274127	0.784526	0.974144
Indoxyl sulfate	s__Faecalibacterium_prausnitzii	0.010889	0.0398016	0.273581	0.784944	0.974144
Indole-3-acetaldehyde	s__Akkermansia_muciniphila	-0.0064984	0.0239153	-0.271725	0.786367	0.974144
Indoxyl sulfate	s__Dorea_longicatena	-0.00939724	0.0345854	-0.271711	0.786378	0.974144
Melatonin	s__Prevotella_sp_CAG_5226	0.00560086	0.0206798	0.270837	0.787048	0.974144
5-Methoxyindoleacetate	s__Prevotella_sp_CAG_1092	-0.00635679	0.0235122	-0.270362	0.787413	0.974144
Indoleacrylic acid	s__Coprococcus_catus	0.00912302	0.0338743	0.26932	0.788212	0.974144
Indole-3-propionic acid	s__Eubacterium_hallii	-0.00982037	0.0365333	-0.268806	0.788606	0.974144
Picolinic acid	s__Prevotella_sp_AM42_24	0.00692814	0.0258275	0.268246	0.789036	0.974144
3-Hydroxyanthranilic acid	s__Dorea_longicatena	-0.00895699	0.0334274	-0.267954	0.789261	0.974144
Indole-3-propionic acid	s__Megasphaera_elsdenii	0.00673114	0.0251405	0.267742	0.789424	0.974144
Indole-3-acetate	s__Akkermansia_muciniphila	-0.00621938	0.0232856	-0.267092	0.789923	0.974144
Anthranilate	s__Eubacterium_ramulus	0.0102635	0.0384596	0.266865	0.790096	0.974144
Indole-3-carboxaldehyde	s__Prevotella_sp_CAG_5226	0.00522647	0.0196376	0.266146	0.790649	0.974144
5-Methoxyindoleacetate	s__Firmicutes_bacterium_CAG_791	-0.00623869	0.0234432	-0.26612	0.790669	0.974144
Platelet serotonin	s__Bacteroides_vulgatus	0.00628132	0.0236422	0.265683	0.791005	0.974144
Indoxyl sulfate	s__Akkermansia_muciniphila	0.00656911	0.0247579	0.265334	0.791273	0.974144
Melatonin	s__Bilophila_wadsworthia	-0.00791607	0.0298808	-0.264922	0.791589	0.974144
5-Methoxyindoleacetate	s__Prevotella_stercorea	0.00554327	0.0209352	0.264782	0.791697	0.974144
Picolinic acid	s__Sutterella_parvirubra	-0.00992097	0.0377218	-0.263003	0.793063	0.974857
Indole-3-carboxaldehyde	s__Anaerostipes_hadrus	-0.0103134	0.039245	-0.262796	0.793223	0.974857
5-Methoxyindoleacetate	s__Bilophila_wadsworthia	0.00734341	0.0280142	0.262132	0.793733	0.974857
Indoleacetyl glutamine	s__Alistipes_finegoldii	0.00650185	0.0248724	0.261409	0.794289	0.974857
Picolinic acid	s__Coprococcus_eutactus	0.00776329	0.0297131	0.261275	0.794392	0.974857
Melatonin	s__Blautia_obeum	-0.00978255	0.0375062	-0.260825	0.794738	0.974857
Indole-3-carboxaldehyde	s__Slackia_isoflavoniconvertens	-0.00895325	0.0345999	-0.258765	0.796323	0.976116
Indoxyl sulfate	s__Blautia_obeum	-0.00957682	0.0371161	-0.258023	0.796894	0.976116
2-Oxoadipate	s__Streptococcus_parasanguinis	0.0112517	0.0436307	0.257885	0.797	0.976116
5-Hydroxytryptophol	s__Anaerostipes_hadrus	-0.0103214	0.0401708	-0.256938	0.79773	0.976116
Anthranilate	s__Lachnospira_pectinoschiza	0.0072268	0.0282283	0.256013	0.798442	0.976116
Melatonin	s__Bifidobacterium_longum	-0.0066956	0.0261574	-0.255974	0.798472	0.976116
2-Oxoadipate	s__Firmicutes_bacterium_CAG_94	0.00882704	0.0345136	0.255755	0.79864	0.976116
Anthranilate	s__Coprococcus_comes	-0.00811325	0.0318884	-0.254426	0.799664	0.976162
4,6-Dihydroxyquinoline	s__Butyricimonas_synergistica	0.0100994	0.039742	0.254124	0.799897	0.976162
Tryptophan	s__Escherichia_coli	0.00621674	0.0245481	0.253247	0.800573	0.976162
Indole-3-propionic acid	s__Parabacteroides_sp_CAG_409	-0.00881723	0.0348979	-0.252658	0.801027	0.976162
Tryptophan	s__Alistipes_indistinctus	0.0079145	0.0313543	0.252422	0.801209	0.976162
Formyl-N-acetyl-5-methoxykynurenamine	s__Coprococcus_eutactus	-0.00716125	0.028417	-0.252006	0.801529	0.976162
Indoxyl	s__Bacteroides_vulgatus	-0.0058815	0.0234046	-0.251297	0.802076	0.976162
Melatonin	s__Prevotella_sp_AM42_24	0.00657068	0.0262778	0.250047	0.80304	0.976162
2-Amino-3-carboxymuconic acid semialdehyde	s__Eubacterium_eligens	0.00703568	0.0281444	0.249985	0.803087	0.976162
Indoxyl	s__Prevotella_stercorea	0.00539338	0.0215845	0.249873	0.803174	0.976162
Indoleacrylic acid	s__Blautia_wexlerae	-0.00903868	0.0362272	-0.2495	0.803462	0.976162
Indoxyl	s__Parabacteroides_distasonis	-0.00642805	0.0257834	-0.24931	0.803608	0.976162
Indoleacrylic acid	s__Brachyspira_sp_CAG_700	0.00620115	0.0250892	0.247164	0.805264	0.976176
Indole-3-carboxaldehyde	s__Firmicutes_bacterium_CAG_83	-0.00732957	0.0296863	-0.246901	0.805467	0.976176
5-Methoxytryptamine	s__Pseudoflavonifractor_sp_An184	0.008987	0.0364164	0.246785	0.805557	0.976176
2-Oxoadipate	s__Escherichia_coli	-0.00590227	0.0240265	-0.245657	0.806427	0.976176
5-Hydroxyindoleacetate	s__Roseburia_intestinalis	-0.00712233	0.0289954	-0.245636	0.806443	0.976176
5-Methoxyindoleacetate	s__Lawsonibacter_asaccharolyticus	0.0076852	0.0313006	0.245528	0.806527	0.976176
Melatonin	s__Bacteroides_xylanisolvens	0.00827126	0.0337653	0.244963	0.806963	0.976176
Formyl-N-acetyl-5-methoxykynurenamine	s__Ruminococcus_bicirculans	-0.00815222	0.0333427	-0.244498	0.807322	0.976176
Indole-3-acetate	s__Eubacterium_hallii	-0.0089171	0.0365219	-0.244158	0.807585	0.976176
Indoleacrylic acid	s__Pseudoflavonifractor_sp_An184	-0.00884778	0.0363414	-0.243463	0.808122	0.976176
5-Hydroxytryptophol	s__Dorea_longicatena	-0.0082673	0.0339722	-0.243355	0.808205	0.976176
Indoxyl	s__Fusicatenibacter_saccharivorans	0.0087421	0.0359892	0.242909	0.80855	0.976176
3-Hydroxyanthranilic acid	s__Pseudoflavonifractor_sp_An184	-0.00852607	0.0353471	-0.24121	0.809863	0.976596
Indole-3-propionic acid	s__Bacteroides_fragilis	-0.00678237	0.0281278	-0.241127	0.809927	0.976596
Indole-3-carboxaldehyde	s__Blautia_wexlerae	-0.00842638	0.0349841	-0.240863	0.810131	0.976596
5-Methoxytryptamine	s__Prevotella_sp_CAG_279	0.00565848	0.0236279	0.239483	0.811198	0.977386
Melatonin	s__Barnesiella_intestinihominis	0.00709739	0.0298749	0.23757	0.812677	0.977405
5-Methoxyindoleacetate	s__Phascolarctobacterium_succinatutens	0.00536154	0.0225802	0.237444	0.812775	0.977405
4,6-Dihydroxyquinoline	s__Coprococcus_comes	0.00717993	0.0303029	0.236938	0.813166	0.977405
Indole-3-acetate	s__Ruminococcus_bicirculans	-0.00779642	0.0330147	-0.23615	0.813776	0.977405
Platelet serotonin	s__Bacteroides_uniformis	-0.00575113	0.0244646	-0.235079	0.814605	0.977405
Indole-3-ethanol	s__Blautia_obeum	0.0082259	0.0350376	0.234773	0.814842	0.977405
3-Hydroxyanthranilic acid	s__Ruminococcus_torques	0.00704121	0.0301189	0.23378	0.815611	0.977405
Indole-3-acetate	s__Parabacteroides_sp_CAG_409	-0.00807965	0.0348866	-0.231597	0.817301	0.977405
Melatonin	s__Lachnospira_pectinoschiza	-0.00690121	0.029832	-0.231336	0.817504	0.977405
Indoleacrylic acid	s__Eubacterium_ramulus	0.00922462	0.0399694	0.230792	0.817925	0.977405
5-Methoxytryptamine	s__Firmicutes_bacterium_CAG_83	-0.00710486	0.0308066	-0.230628	0.818053	0.977405
Formyl-N-acetyl-5-methoxykynurenamine	s__Blautia_obeum	0.00808555	0.0352588	0.22932	0.819066	0.977405
Picolinic acid	s__Firmicutes_bacterium_CAG_170	-0.0052071	0.0227251	-0.229134	0.819211	0.977405
3-Methyldioxyindole	s__Paraprevotella_xylaniphila	-0.00552779	0.0241941	-0.228477	0.81972	0.977405
Indoleacetyl glutamine	s__Phascolarctobacterium_succinatutens	0.0053732	0.0236094	0.227587	0.82041	0.977405
5-Hydroxytryptophol	s__Butyricimonas_virosa	0.00669264	0.0294854	0.226982	0.820879	0.977405
5-Methoxytryptamine	s__Roseburia_faecis	0.006691	0.0296008	0.226042	0.821609	0.977405
Formyl-N-acetyl-5-methoxykynurenamine	s__Ruminococcus_lactaris	-0.00910613	0.0404288	-0.225239	0.822231	0.977405
Anthranilate	s__Bacteroides_thetaiotaomicron	0.00583829	0.0260098	0.224465	0.822832	0.977405
2-Oxoadipate	s__Sutterella_parvirubra	-0.00817857	0.0364966	-0.224091	0.823122	0.977405
Indole-3-carboxaldehyde	s__Odoribacter_splanchnicus	-0.00639295	0.0285566	-0.22387	0.823294	0.977405
Indole-3-propionic acid	s__Barnesiella_intestinihominis	0.00621958	0.0278172	0.223588	0.823513	0.977405
Anthranilate	s__Bacteroides_fragilis	-0.00638519	0.0285881	-0.223351	0.823696	0.977405
Melatonin	s__Eubacterium_rectale	-0.00658625	0.0295361	-0.22299	0.823976	0.977405
Indoxyl	s__Flavonifractor_plautii	-0.00622544	0.0279409	-0.222808	0.824118	0.977405
5-Methoxytryptamine	s__Prevotella_sp_885	-0.00465936	0.0209767	-0.222121	0.824651	0.977405
Indoxyl	s__Butyricimonas_synergistica	0.00948539	0.0427221	0.222025	0.824725	0.977405
[truncated: 377 more rows]

## Sheet: Table 7
Outcome	Predictor	Estimate	Std. Error	t value	Pr(>|t|)	fdr
TNF-A	3-Methyldioxyindole	0.283723	0.0787639	3.6022	0.000415921	0.119785
IL1b	Formyl-N-acetyl-5-methoxykynurenamine	0.224253	0.0661041	3.39243	0.000856639	0.123356
IL-10	5-Hydroxyindoleacetate	0.239384	0.0755785	3.16736	0.0018293	0.175612
IL-10	Indole-3-acetate	0.223677	0.0767848	2.91303	0.00406945	0.191674
TNF-A	5-Hydroxyindoleacetate	0.217929	0.0754716	2.88756	0.00439661	0.191674
IL-10	3-Methyldioxyindole	0.230906	0.0803134	2.87506	0.00456574	0.191674
TNF-A	Indole-3-acetate	0.218351	0.0763765	2.85888	0.00479358	0.191674
sCD163	4,6-Dihydroxyquinoline	-0.207366	0.0734967	-2.82144	0.00532429	0.191674
IL1b	Indoxyl	0.177594	0.0640083	2.77455	0.00612828	0.196105
IL-18bpa	2-Amino-3-carboxymuconic acid semialdehyde	0.194742	0.0743803	2.6182	0.00960111	0.26829
IL-10	Formyl-N-acetyl-5-methoxykynurenamine	0.209226	0.0806987	2.59268	0.0103677	0.26829
CRP	Melatonin	-0.184854	0.0721008	-2.56382	0.0111788	0.26829
IL-18	Indole-3-acetaldehyde	-0.18607	0.074516	-2.49705	0.0134315	0.284695
TNF-A	2-Amino-3-carboxymuconic acid semialdehyde	0.194411	0.0781497	2.48768	0.0138394	0.284695
TNF-A	Picolinic acid	0.186609	0.0766992	2.433	0.0160292	0.293807
TNF-A	Formyl-N-acetyl-5-methoxykynurenamine	0.195045	0.0803917	2.42619	0.0163226	0.293807
TNF-A	Indole-3-ethanol	0.180933	0.0762622	2.37252	0.0188052	0.31545
CRP	Tryptophan	-0.169643	0.07267	-2.33444	0.0206888	0.31545
AAT	5-Hydroxytryptophol	-0.163604	0.0701511	-2.33216	0.020811	0.31545
IL-10	Indole-3-ethanol	0.175329	0.0768321	2.28197	0.023753	0.326303
IL-1RA	4,6-Dihydroxyquinoline	-0.167116	0.074116	-2.25479	0.025446	0.326303
CRP	Picolinic acid	0.167069	0.0743177	2.24804	0.0258008	0.326303
sCD163	5-Hydroxyindoleacetate	0.164467	0.073704	2.23146	0.0268991	0.326303
IL-1RA	5-Hydroxyindoleacetate	0.1646	0.0740309	2.2234	0.0275306	0.326303
IL6	Tryptophan	-0.157931	0.0714366	-2.21079	0.0283249	0.326303
IL-18bpa	Picolinic acid	0.161274	0.0750067	2.15013	0.0328944	0.360739
sCD14	Tryptophan	-0.155695	0.0727972	-2.13875	0.0338193	0.360739
IL-1RA	Platelet serotonin	-0.159226	0.0757521	-2.10194	0.0370588	0.374159
IL1b	3-Methyldioxyindole	0.140344	0.0670129	2.09428	0.0376757	0.374159
IL-10	2-Amino-3-carboxymuconic acid semialdehyde	0.16218	0.0790918	2.05054	0.0418751	0.402001
IL-10	Indoxyl	0.15734	0.077929	2.01901	0.0450855	0.411462
IL-1RA	5-Hydroxytryptophol	-0.14688	0.0733628	-2.00211	0.046892	0.411462
IL6	Indole-3-propionic acid	-0.143165	0.0717888	-1.99425	0.0476512	0.411462
IL-10	Picolinic acid	0.154222	0.0776218	1.98684	0.0485754	0.411462
IL6	Picolinic acid	0.142082	0.073202	1.94096	0.053842	0.443043
IL-18bpa	Indole-3-acetate	0.141545	0.0752142	1.88189	0.0614837	0.49187
IFABP	Tryptophan	-0.136727	0.0736123	-1.85739	0.064908	0.50523
sCD163	Anthranilate	-0.134632	0.0734384	-1.83326	0.068434	0.518658
sCD14	Anthranilate	-0.132337	0.0730764	-1.81094	0.0718354	0.530477
IL-10	Indoxyl sulfate	0.139625	0.0775948	1.79941	0.0737586	0.531062
CRP	Indole-3-propionic acid	-0.130378	0.0733045	-1.77857	0.0770164	0.536682
IL-18bpa	Tryptophan	-0.130567	0.0737236	-1.77104	0.0782662	0.536682
IL6	Formyl-N-acetyl-5-methoxykynurenamine	0.130419	0.0755524	1.7262	0.0860458	0.539561
IL1b	Tryptophan	-0.111533	0.0646202	-1.72598	0.0861157	0.539561
IL-18bpa	5-Hydroxyindoleacetate	0.127621	0.0743794	1.71581	0.0879369	0.539561
CRP	5-Hydroxytryptophol	-0.124115	0.0727762	-1.70543	0.0898582	0.539561
IL6	3-Methyldioxyindole	0.128148	0.0753587	1.70051	0.0907807	0.539561
IL-1RA	Melatonin	-0.127589	0.0753657	-1.69293	0.0923329	0.539561
IL6	Indoleacrylic acid	-0.121217	0.071827	-1.68763	0.0932338	0.539561
CRP	5-Methoxytryptamine	-0.123203	0.0731026	-1.68535	0.0936737	0.539561
sCD163	Indoxyl	0.124329	0.0744372	1.67026	0.0966258	0.545651
TNF-A	Indoxyl	0.128971	0.0777472	1.65885	0.0990224	0.548432
IL-10	Indole-3-propionic acid	0.125597	0.0772027	1.62685	0.105654	0.555822
IL-18	Indole-3-ethanol	0.120196	0.074417	1.61517	0.108045	0.555822
IFABP	Indoxyl	0.120554	0.0746901	1.61406	0.108285	0.555822
TNF-A	Indole-3-propionic acid	0.123772	0.0767339	1.61301	0.108631	0.555822
AAT	Indole-3-carboxaldehyde	-0.114004	0.0716932	-1.59017	0.113571	0.555822
AAT	Indoleacetyl glutamine	0.112845	0.0710637	1.58794	0.114074	0.555822
IL-10	2-Oxoadipate	0.122762	0.0775276	1.58346	0.115208	0.555822
IL-18	Indoleacetyl glutamine	0.118083	0.0747185	1.58038	0.115796	0.555822
IFABP	Indole-3-acetaldehyde	-0.11627	0.0743299	-1.56424	0.119537	0.564371
IL-18bpa	5-Methoxytryptamine	-0.113975	0.0737863	-1.54467	0.124203	0.571896
sCD163	Indole-3-acetate	0.115328	0.075196	1.5337	0.12688	0.571896
IL-10	5-Methoxyindoleacetate	0.118151	0.0770556	1.53333	0.127088	0.571896
IL-18bpa	3-Methyldioxyindole	0.117749	0.0775235	1.51888	0.130568	0.574926
AAT	2-Oxoadipate	-0.108567	0.0717004	-1.51418	0.131754	0.574926
sCD163	Indole-3-carboxaldehyde	-0.111198	0.0742548	-1.49752	0.136028	0.582734
CRP	Platelet serotonin	-0.108822	0.0729597	-1.49154	0.13759	0.582734
AAT	Indoxyl	-0.106068	0.0720504	-1.47213	0.142751	0.587878
IL6	Melatonin	-0.10536	0.0716292	-1.47091	0.14308	0.587878
IL-18	4,6-Dihydroxyquinoline	-0.111025	0.0758612	-1.46353	0.145086	0.587878
IL-1RA	3-Methyldioxyindole	0.115001	0.0789255	1.45709	0.146969	0.587878
AAT	Platelet serotonin	0.102523	0.0708437	1.44717	0.149608	0.590234
IL-18bpa	Indoleacrylic acid	-0.105585	0.0739363	-1.42805	0.155029	0.603356
IFABP	Indoleacetyl glutamine	0.103907	0.0738679	1.40666	0.161273	0.617477
TNF-A	5-Methoxyindoleacetate	0.107112	0.076668	1.39709	0.164241	0.617477
sCD163	Indole-3-ethanol	0.102295	0.073388	1.39389	0.165089	0.617477
IL6	2-Oxoadipate	0.098809	0.0725922	1.36115	0.175187	0.63983
IL1b	Anthranilate	-0.0873281	0.0642013	-1.36022	0.175509	0.63983
IL-1RA	5-Methoxytryptamine	0.10065	0.0745431	1.35023	0.17877	0.641972
IL-1RA	Indole-3-carboxaldehyde	-0.0992762	0.0741313	-1.33919	0.182328	0.641972
IL-18bpa	Indoleacetyl glutamine	0.0989104	0.0739547	1.33745	0.182784	0.641972
IL1b	Platelet serotonin	0.0842015	0.0636726	1.32241	0.187757	0.647092
IL1b	2-Oxoadipate	0.0860484	0.0652143	1.31947	0.188735	0.647092
IL-18bpa	2-Oxoadipate	0.0973802	0.0745876	1.30558	0.19338	0.655216
IL-18	Tryptophan	-0.0968531	0.0749356	-1.29248	0.197865	0.662616
IL6	5-Methoxyindoleacetate	-0.0924121	0.0728902	-1.26783	0.206516	0.666211
IL1b	Melatonin	0.0801337	0.0640801	1.25052	0.212778	0.666211
IL-18	Melatonin	0.0930189	0.0746	1.2469	0.214072	0.666211
IFABP	Indole-3-ethanol	0.0918216	0.0736796	1.24623	0.214318	0.666211
IL-10	4,6-Dihydroxyquinoline	0.0962745	0.0775798	1.24097	0.216356	0.666211
IL-18bpa	Indole-3-propionic acid	-0.091462	0.0742349	-1.23206	0.219551	0.666211
IL-1RA	Anthranilate	-0.0900699	0.0738509	-1.21962	0.22433	0.666211
TNF-A	Tryptophan	-0.0923894	0.0760416	-1.21498	0.226087	0.666211
IL-18	Indole-3-acetate	0.092734	0.0765796	1.21095	0.22752	0.666211
IFABP	Picolinic acid	-0.091487	0.0756151	-1.2099	0.22792	0.666211
CRP	2-Oxoadipate	0.0890908	0.0740424	1.20324	0.230481	0.666211
sCD14	5-Hydroxyindoleacetate	0.0890584	0.0740425	1.2028	0.230651	0.666211
IL-1RA	Indole-3-acetate	0.0909293	0.0756571	1.20186	0.231119	0.666211
TNF-A	4,6-Dihydroxyquinoline	0.0921727	0.0771241	1.19512	0.233734	0.666211
IFABP	Indole-3-carboxaldehyde	-0.0890484	0.0746389	-1.19306	0.234435	0.666211
CRP	Indoxyl	-0.0884575	0.0743848	-1.18919	0.23595	0.666211
CRP	5-Methoxyindoleacetate	-0.0871121	0.0743108	-1.17227	0.242656	0.678496
IL6	5-Hydroxytryptophol	-0.0830787	0.0717428	-1.15801	0.248413	0.687912
IL-1RA	Formyl-N-acetyl-5-methoxykynurenamine	0.0905137	0.079145	1.14364	0.254408	0.697806
AAT	Indole-3-ethanol	-0.0801951	0.0710446	-1.1288	0.260502	0.706185
sCD14	Platelet serotonin	0.0818512	0.07311	1.11956	0.264409	0.706185
AAT	Melatonin	-0.079045	0.0710182	-1.11302	0.267199	0.706185
sCD14	Indole-3-propionic acid	-0.0817945	0.0736508	-1.11057	0.26825	0.706185
IL1b	Indole-3-ethanol	0.0710283	0.0641508	1.10721	0.269724	0.706185
IL1b	Indoleacetyl glutamine	0.0696962	0.0641718	1.08609	0.278934	0.713469
sCD163	3-Hydroxyanthranilic acid	0.0816956	0.075286	1.08514	0.279328	0.713469
IL-10	5-Methoxytryptamine	0.083865	0.0773679	1.08398	0.279938	0.713469
IFABP	Indole-3-acetate	0.0803241	0.0756705	1.0615	0.289902	0.724468
TNF-A	5-Methoxytryptamine	0.0803659	0.0769069	1.04498	0.297544	0.724468
IL-18	2-Amino-3-carboxymuconic acid semialdehyde	0.079325	0.0765019	1.0369	0.301188	0.724468
sCD163	5-Hydroxytryptophol	-0.0761284	0.0734797	-1.03605	0.301586	0.724468
IFABP	2-Oxoadipate	-0.0771696	0.0746716	-1.03345	0.302794	0.724468
AAT	Anthranilate	-0.0738015	0.071414	-1.03343	0.302804	0.724468
IFABP	5-Methoxytryptamine	-0.076053	0.0740119	-1.02758	0.305543	0.724468
sCD163	5-Methoxyindoleacetate	0.0766199	0.0747148	1.0255	0.30652	0.724468
sCD14	2-Oxoadipate	0.0759071	0.0740769	1.02471	0.306893	0.724468
AAT	Indole-3-propionic acid	-0.0714187	0.0715824	-0.997713	0.319773	0.741939
sCD163	Indole-3-acetaldehyde	-0.0739498	0.0744176	-0.993714	0.321711	0.741939
IL-10	Platelet serotonin	0.0778584	0.0792743	0.98214	0.327452	0.741939
IFABP	Indole-3-propionic acid	-0.0723963	0.0743047	-0.974316	0.331222	0.741939
IFABP	Indoleacrylic acid	-0.0718861	0.074115	-0.969927	0.333399	0.741939
IL-10	Anthranilate	0.0741221	0.0766278	0.967301	0.334792	0.741939
IL-10	Indole-3-carboxaldehyde	0.0743419	0.0769893	0.965613	0.335634	0.741939
sCD14	3-Methyldioxyindole	0.0742693	0.0771483	0.962682	0.337013	0.741939
AAT	Formyl-N-acetyl-5-methoxykynurenamine	-0.0722691	0.0751433	-0.961751	0.337479	0.741939
CRP	Indoleacrylic acid	-0.0702888	0.073574	-0.955349	0.340697	0.743339
IL6	Indoxyl	-0.0694218	0.0731147	-0.949491	0.343658	0.744162
sCD14	2-Amino-3-carboxymuconic acid semialdehyde	0.0706616	0.074956	0.942708	0.347108	0.746024
TNF-A	2-Oxoadipate	0.0724081	0.0774204	0.935259	0.351005	0.748812
CRP	Indole-3-acetaldehyde	-0.0656185	0.074124	-0.885252	0.377215	0.791997
sCD14	4,6-Dihydroxyquinoline	-0.0658947	0.0745718	-0.883641	0.378082	0.791997
IL-1RA	Indoxyl sulfate	0.0662137	0.0754545	0.877532	0.381459	0.791997
IL-1RA	5-Methoxyindoleacetate	0.0654737	0.0747354	0.876074	0.382248	0.791997
sCD163	Indoxyl sulfate	0.0644968	0.0743028	0.868027	0.386548	0.795185
IL-1RA	2-Amino-3-carboxymuconic acid semialdehyde	0.0665502	0.0771342	0.862784	0.389494	0.795562
CRP	3-Hydroxyanthranilic acid	0.0636339	0.0750423	0.847973	0.397592	0.797938
IL6	3-Hydroxyanthranilic acid	0.0623196	0.0736562	0.846087	0.39864	0.797938
sCD14	5-Hydroxytryptophol	-0.0608699	0.0731791	-0.831793	0.40664	0.797938
IL-18	Indole-3-propionic acid	-0.0626263	0.0753229	-0.831438	0.40684	0.797938
IL-18	3-Methyldioxyindole	0.065397	0.0788331	0.829563	0.407897	0.797938
AAT	4,6-Dihydroxyquinoline	-0.0599168	0.0724491	-0.827019	0.409333	0.797938
AAT	3-Methyldioxyindole	-0.0615681	0.0749849	-0.821074	0.412703	0.797938
sCD163	2-Oxoadipate	-0.0603348	0.0745428	-0.809398	0.419367	0.797938
sCD14	Indole-3-acetaldehyde	-0.0597464	0.0741041	-0.80625	0.421175	0.797938
IL6	5-Hydroxyindoleacetate	-0.0585203	0.072884	-0.802924	0.42309	0.797938
AAT	Indoleacrylic acid	-0.0572828	0.0714685	-0.801511	0.423904	0.797938
IFABP	5-Hydroxytryptophol	-0.0587943	0.0737821	-0.796865	0.426591	0.797938
IL1b	4,6-Dihydroxyquinoline	0.0520949	0.0653841	0.796752	0.426675	0.797938
IL1b	Indole-3-carboxaldehyde	-0.0511753	0.0653563	-0.783021	0.434673	0.807651
IL1b	2-Amino-3-carboxymuconic acid semialdehyde	0.0509303	0.0655099	0.777443	0.437947	0.808517
IL-18	5-Hydroxyindoleacetate	0.0581261	0.0757905	0.766931	0.444138	0.811251
IL-1RA	Indoleacetyl glutamine	0.0577065	0.0753852	0.765489	0.445061	0.811251
TNF-A	Anthranilate	0.0571721	0.0762372	0.749924	0.454356	0.822984
CRP	Indoxyl sulfate	-0.0545584	0.074011	-0.737165	0.461992	0.825734
IL6	Indoleacetyl glutamine	0.0528852	0.0722583	0.731891	0.465197	0.825734
sCD163	3-Methyldioxyindole	-0.0562447	0.0776351	-0.724476	0.469725	0.825734
IL-1RA	Indole-3-propionic acid	0.0539097	0.0749994	0.718802	0.473268	0.825734
IL-10	5-Hydroxytryptophol	0.0550717	0.076785	0.717219	0.474241	0.825734
IL-18bpa	3-Hydroxyanthranilic acid	-0.0541707	0.0756927	-0.715665	0.475136	0.825734
sCD163	Platelet serotonin	-0.0526061	0.0736415	-0.714355	0.475944	0.825734
IL6	Indole-3-acetaldehyde	-0.0513285	0.0728126	-0.70494	0.481769	0.830835
IL-10	Melatonin	-0.0546362	0.0786249	-0.694897	0.488086	0.836718
AAT	Indoxyl sulfate	0.0491509	0.0718538	0.68404	0.49484	0.839815
IFABP	4,6-Dihydroxyquinoline	-0.0510774	0.0752416	-0.678846	0.498117	0.839815
AAT	5-Methoxyindoleacetate	-0.048804	0.072315	-0.67488	0.500628	0.839815
IL-1RA	2-Oxoadipate	-0.0507139	0.0752984	-0.673506	0.501556	0.839815
IL-18bpa	Indole-3-ethanol	0.0488255	0.0739578	0.660181	0.509991	0.849002
IL-18bpa	Formyl-N-acetyl-5-methoxykynurenamine	0.050897	0.0781508	0.651267	0.515714	0.852386
IL1b	5-Methoxyindoleacetate	0.0421194	0.0652047	0.645956	0.519154	0.852386
IL-10	Indoleacetyl glutamine	0.0497256	0.0781337	0.636417	0.525376	0.852386
IFABP	Anthranilate	-0.0470524	0.0742586	-0.633628	0.527137	0.852386
sCD14	Indoleacrylic acid	0.0465108	0.0736325	0.631661	0.528419	0.852386
IL-18bpa	Platelet serotonin	0.0465414	0.0739254	0.629573	0.529782	0.852386
sCD14	5-Methoxytryptamine	-0.0458641	0.073556	-0.623527	0.533737	0.853979
[truncated: 108 more rows]

## Sheet: Table 8
Outcome	Predictor	Estimate	Std. Error	t value	Pr(>|t|)	fdr
[truncated: 192 more rows]
